# Supplementary material for: Identification of Chondrocyte Genes and Signaling Pathways in Response to Acute Joint Inflammation
Source: Sci Rep. 2019 Jan 14;9:93. doi: 10.1038/s41598-018-36500-2 (PMC6331554; doi:10.1038/s41598-018-36500-2)
Supplement: Supplementary file 2 — Dataset 1 [file 41598_2018_36500_MOESM2_ESM.xlsx]

## Sheet: CTRL vs IL-1b
Supplementary Data Identification of Chondrocyte Genes and Signaling Pathways in Response to Acute Joint Inflammation Mengxi Lv1,2, Yilu Zhou2, Shawn W. Polson1, Leo Q. Wan3, Meiqing Wan4, Lin Han5, Liyun Wang2, X. Lucas Lu1,2, * 1Center for Bioinformatics and Computational Biology, University of Delaware, Newark, DE, United States 2Department of Mechanical Engineering, University of Delaware, Ne…
Supplementary Data: The complete list of whole genome expression data, including fold change, FDR and basial expression level (RPKM).
Gene name	Fold change	FDR	RPKM (CTRL)	RPKM (IL-1b)
A2M	19.0197	1.42e-05	2.07544	39.4742
A4GALT	107.999	7.05e-70	0.698608	75.4488
AAAS	-1.64599	0.000607292	21.01	12.7644
AACS	-1.06443	0.697758	60.58	56.9128
AADACL3	-2.23663	0.0193052	1.96464	0.878394
AADAT	-2.33413	2.56e-07	12.6221	5.4076
AAED1	1.33045	0.0745842	10.1435	13.4954
AAGAB	1.21221	0.281278	20.5243	24.8798
AAK1	-1.13381	0.520342	54.6347	48.1867
AAMDC	-1.62464	0.00114034	28.0907	17.2904
AAMP	1.22557	0.161515	44.1517	54.1108
AAR2	-1.12089	0.597308	8.7152	7.77523
AARS	1.15405	0.429278	84.168	97.134
AARS2	-1.22631	0.26903	10.3157	8.41198
AARSD1	-1.23628	0.257913	18.2518	14.7635
AASDH	1.04173	0.834409	14.929	15.552
AASDHPPT	-1.15593	0.357211	20.8279	18.0183
AASS	1.29462	0.120622	30.77	39.8356
AATF	1.12323	0.574118	15.8348	17.7861
AATK	-1.39863	0.499967	1.02151	0.730366
ABAT	-1.47381	0.189209	3.66752	2.48846
ABCA1	1.09362	0.775747	7.97827	8.72518
ABCA2	1.7975	0.0381177	29.4271	52.8954
ABCA3	28.8985	1.26e-26	0.819286	23.6761
ABCA5	1.21114	0.305873	14.1699	17.1618
ABCA7	-2.8252	2.03e-06	7.35377	2.60293
ABCA9	-3.21318	0.000271859	3.80712	1.18485
ABCB10	1.02545	0.908011	11.0621	11.3436
ABCB6	1.26898	0.290886	6.64769	8.43579
ABCB7	1.17353	0.316155	18.2133	21.3739
ABCB8	1.22707	0.346477	14.2765	17.5184
ABCB9	1.47671	0.234334	1.63324	2.41181
ABCC1	5.88237	1.72e-33	7.63616	44.9187
ABCC10	1.0197	0.969684	13.8041	14.076
ABCC3	6.3462	5.02e-12	2.15743	13.6915
ABCC5	1.08245	0.679185	9.54953	10.3369
ABCC8	-6.31118	0.000130988	2.00441	0.317596
ABCC9	-1.44813	0.287443	3.20262	2.21155
ABCD1	-1.09726	0.660854	9.84321	8.97069
ABCD3	1.01875	0.923402	30.4878	31.0595
ABCD4	1.00615	0.960136	18.2302	18.3423
ABCE1	1.07267	0.691587	43.1099	46.2426
ABCF1	-1.11508	0.487594	44.7542	40.1354
ABCF2	1.49594	0.0262478	13.9763	20.9076
ABCF3	-1.11382	0.507207	29.1317	26.1547
ABCG1	2.21612	0.294023	5.21406	11.555
ABCG2	1.41406	0.649492	0.899431	1.27185
ABHD1	-1.24097	0.61255	1.36456	1.09959
ABHD10	1.09296	0.633947	14.0026	15.3043
ABHD11	-1.02466	0.942718	8.22424	8.02631
ABHD12	-1.35615	0.0516909	37.5482	27.6874
ABHD13	1.38439	0.0806568	7.74574	10.7232
ABHD14A	1.71879	3.06e-05	16.9848	29.1934
ABHD14B	1.52176	0.00166254	28.9647	44.0773
ABHD15	1.13403	0.687942	1.40682	1.59537
ABHD16A	1.14616	0.37187	23.9958	27.5031
ABHD16B	2.04727	0.0774094	0.77419	1.58498
ABHD17A	-1.02659	0.938292	33.8468	32.97
ABHD17B	1.15773	0.489733	7.4283	8.6
ABHD17C	1.39696	0.378012	2.05367	2.86889
ABHD18	-1.05347	0.788046	20.8609	19.802
ABHD2	2.47207	2.39e-07	8.49804	21.0078
ABHD3	2.13167	0.00127725	2.34996	5.00935
ABHD4	5.84108	9.52e-30	9.77056	57.0706
ABHD6	1.79447	0.0168941	3.15027	5.65308
ABHD8	1.90618	4.27e-05	8.34246	15.9023
ABI1	1.71921	0.000174095	13.7775	23.6865
ABI2	-1.46135	0.00821415	61.0423	41.7711
ABI3BP	1.25419	0.372238	213.885	268.253
ABL1	1.46296	0.0251745	60.731	88.8471
ABL2	1.16051	0.468509	11.7509	13.637
ABLIM1	-2.67491	2.26e-05	32.9393	12.3142
ABLIM3	-2.40017	0.0160385	1.9904	0.829274
ABR	-1.13807	0.434518	264.156	232.109
ABT1	-1.22218	0.21146	14.8147	12.1215
ABTB1	1.44426	0.0186572	23.3139	33.6713
ABTB2	1.27446	0.137389	25.7789	32.8541
ACAA1	-1.20823	0.216997	53.7385	44.477
ACAA2	1.25604	0.142925	17.4005	21.8557
ACACA	-1.0564	0.742314	49.0531	46.4343
ACACB	1.6184	0.238281	1.10589	1.78977
ACAD10	1.76331	6.89e-05	11.0403	19.4675
ACAD11	1.01043	0.992578	16.7821	16.9572
ACAD8	-1.04798	0.782481	26.4698	25.2579
ACAD9_2	-1.21468	0.377403	11.2162	9.23386
ACADL	-1.56803	0.00605029	19.1292	12.1995
ACADM	1.78256	0.00751499	3.0357	5.41133
ACADS	-1.38984	0.0209511	30.4086	21.8792
ACADSB	-1.30756	0.133299	24.6239	18.8319
ACADVL	1.53471	0.000706392	30.2071	46.3592
ACAN	-2.33029	1.46e-06	55400.3	23774
ACAP1	-1.13413	0.657216	13.9669	12.315
ACAP2	1.17029	0.425103	7.74928	9.06889
ACAP3	1.21006	0.277742	25.9286	31.3751
ACAT1	-1.17115	0.261408	55.7963	47.6423
ACAT2	1.15935	0.435767	85.3298	98.9271
ACBD3	-1.5024	0.00292795	151.816	101.049
ACBD4	1.86792	0.00492704	3.00511	5.61331
ACBD5	1.14289	0.50041	15.4884	17.7016
ACBD6	1.01984	0.967997	5.34572	5.45179
ACCS	-1.41806	0.01772	35.3919	24.9579
ACD	1.06041	0.785626	7.68239	8.14648
ACE	-1.32206	0.476039	1.43955	1.08886
ACER3	1.10295	0.824372	6.4276	7.08932
ACIN1	1.09349	0.597984	179.562	196.349
ACKR2	6.97067	2e-10	0.557375	3.88527
ACKR3	-1.9188	0.000691712	20.1552	10.5041
ACLY	-1.77221	0.000237425	185.162	104.481
ACO1	-1.27076	0.099897	52.1204	41.0151
ACO2	-1.11732	0.629177	67.368	60.2943
ACOT11	-1.5258	0.177656	5.96819	3.91152
ACOT13	-1.14661	0.467614	20.7123	18.0639
ACOT2_1	1.07539	0.7867	3.81083	4.09814
ACOT4	1.36361	0.280198	2.78507	3.79774
ACOT7	-1.76405	0.00364641	13.2698	7.52235
ACOT8	1.91552	0.149315	1.13812	2.18008
ACOT9	-1.3178	0.0657578	19.9487	15.1379
ACOX1	1.81351	2.5e-06	21.07	38.2108
ACOX2	-1.89684	0.000744673	13.3365	7.03091
ACOX3_1	1.05806	0.93909	3.84914	4.07263
ACOX3_2	-1.03663	0.88746	5.81731	5.61175
ACP1	-1.11815	0.601061	15.2415	13.631
ACP2	-1.07703	0.704077	9.93651	9.22588
ACP5	1.33727	0.789203	5.44859	7.28621
ACP6	2.52921	4.49e-05	5.05316	12.7805
ACPT	-1.51348	0.160622	3.85722	2.54858
ACRBP	-2.42305	0.0215851	5.7165	2.35922
ACRC	2.38587	6.43e-08	8.38967	20.0167
ACSF2	-1.86947	0.000290759	28.1164	15.0397
ACSF3	1.55891	0.0576887	2.71155	4.22707
ACSL1	1.01033	0.997117	100.998	102.041
ACSL3	1.89507	0.00367694	87.6628	166.128
ACSL4	3.32229	5.97e-09	77.2664	256.701
ACSL5	6.42715	9.66e-13	1.519	9.76287
ACSL6	12.4963	1.9e-25	0.943828	11.7944
ACSM3	-1.85923	0.0798413	2.08888	1.12351
ACSM4	-1.24082	0.464726	4.47924	3.6099
ACSS2	1.15508	0.442183	14.591	16.8538
ACTA2	-5.05849	0.000659673	21.1723	4.18549
ACTB	-1.19282	0.272131	1137.52	953.64
ACTG1	-1.01982	0.960018	1009.54	989.915
ACTL6A	-1.74127	8.32e-05	26.5666	15.257
ACTN1	-1.17436	0.359485	47.4579	40.4119
ACTN2	-2.82504	0.0165661	1.98926	0.704153
ACTN3	2.46305	0.00679121	1.67417	4.12356
ACTN4	1.06761	0.748834	301.617	322.008
ACTR10	-1.09461	0.54544	46.476	42.459
ACTR1A	-1.16583	0.286939	58.8017	50.4378
ACTR1B	1.03517	0.892373	98.8439	102.32
ACTR2	1.06872	0.697132	94.4965	100.991
ACTR3	1.3102	0.0740183	117.975	154.571
ACTR3B	1.50203	0.00387581	30.2622	45.4548
ACTR5	-1.11257	0.814147	6.76993	6.08493
ACTR6	1.17064	0.503519	5.56563	6.51536
ACTR8	-1.13132	0.550752	11.4956	10.1612
ACTRT3	1.08653	0.820305	5.30221	5.76102
ACVR1	1.84491	1.08e-05	46.5346	85.852
ACVR1B	-1.00512	0.963268	9.71773	9.66819
ACVR2A	-1.61182	0.00621647	25.3166	15.7068
ACVR2B	-1.40777	0.437068	1.21599	0.863774
ACVRL1	1.24574	0.51845	5.06184	6.30573
ACY1	-1.1883	0.454119	6.29283	5.29564
ACYP1	1.00868	0.999238	3.49535	3.5257
ACYP2	1.16729	0.612161	2.54192	2.96716
ADA	-2.42355	0.0747421	2.71298	1.11942
ADAL	-1.92218	0.000690991	9.08609	4.72697
ADAM10	1.36936	0.0237177	17.4679	23.9198
ADAM12	-3.98481	7.41e-14	122.446	30.7281
ADAM15	9.83605	4.34e-20	2.43608	23.9614
ADAM17	2.05725	1.86e-07	18.7903	38.6564
ADAM19	1.01525	0.767821	4.25344	4.3183
ADAM23	14.5759	2.39e-08	2.64742	38.5886
ADAM32	-1.45584	0.434655	1.06474	0.73136
ADAM33	2.15413	0.10567	1.64003	3.53284
ADAM9	1.87111	5.32e-06	29.7581	55.6805
ADAMTS1	1.79853	0.244802	14.7602	26.5467
ADAMTS10	-1.17504	0.306323	76.8846	65.4313
ADAMTS12	-2.3752	1.41e-06	15.3518	6.46337
ADAMTS13	-1.1212	0.906978	1.15128	1.02683
ADAMTS14	-35.1187	9.54e-21	13.1358	0.374041
ADAMTS17	1.45035	0.0363506	16.3665	23.7371
ADAMTS2	-2.09883	1.14e-07	38.3067	18.2515
ADAMTS20	-2.79629	0.0149796	2.56064	0.915727
ADAMTS3	-3.15056	5.41e-08	99.0313	31.4329
ADAMTS4	16.3657	4.04e-19	5.8621	95.9374
ADAMTS5	82.6166	4.62e-29	0.198533	16.4021
ADAMTS6	-6.59062	7.48e-18	88.1013	13.3677
ADAMTS7	12.2889	9.27e-38	2.74808	33.7709
ADAMTS9	2.14291	0.025084	22.8191	48.8992
ADAMTSL2	-1.49259	0.070928	7.47152	5.00576
ADAMTSL3	-1.6535	0.537039	1.79974	1.08844
ADAMTSL4	12.7094	2.25e-73	106.971	1359.54
ADAP2	1.44615	0.41822	0.752664	1.08847
ADAR	-1.11151	0.517346	114.713	103.204
ADARB1	1.21228	0.550052	3.1752	3.84923
ADAT1	-1.00553	0.962274	9.26272	9.21179
ADAT2	1.112	0.640512	7.79519	8.66824
ADCK1	1.15904	0.7039	1.60474	1.85996
ADCK2	1.24859	0.30072	7.97549	9.95808
ADCK3	1.8575	0.0357381	19.4839	36.1914
ADCK4	1.22455	0.322334	13.5107	16.5444
ADCK5	1.08584	0.680806	20.2739	22.0141
ADCY2	1.19767	0.369502	176.865	211.825
ADCY3	1.13353	0.45079	27.5993	31.2847
ADCY4	-1.31908	0.385048	3.11429	2.36095
ADCY5	-3.31438	0.0440149	1.13358	0.342018
ADCY6	-1.46263	0.00255688	59.4666	40.6572
ADCY7	-1.06572	0.979669	2.50864	2.35393
ADCY8	7.13651	6.36e-05	0.194236	1.38617
ADCY9	1.16487	0.372024	23.2309	27.061
ADD1	-1.34158	0.040096	83.6312	62.338
ADD3	1.8226	0.000587951	11.7405	21.3983
ADGB	2.57652	0.0288032	1.01279	2.60946
ADGRA3	1.31961	0.0652451	75.5555	99.7035
ADGRB1	-3.98508	0.0118139	2.11245	0.530089
ADGRB2	-3.87882	2.86e-08	16.3864	4.22459
ADGRE5	1.2854	0.313499	8.14534	10.47
ADGRF5	2.23986	0.216997	1.71884	3.84996
ADGRG1	6.38702	8.11e-11	0.728568	4.65338
ADGRG2	-2.56598	0.00747166	39.8946	15.5475
ADGRG6	-1.56086	0.0289521	196.29	125.758
ADGRL1	-1.25829	0.125641	89.9426	71.4798
ADGRL2	1.36458	0.187128	18.5188	25.2703
ADGRL3	-2.22207	0.188019	1.41269	0.635752
ADGRL4	-1.48696	0.253577	4.12339	2.77304
ADGRV1	-1.98399	0.000263397	24.2279	12.2117
ADH5	-1.02284	0.945177	78.2399	76.4926
ADHFE1	-1.48475	0.0757888	10.2537	6.90602
ADI1	1.2401	0.298781	19.62	24.3308
ADIPOQ	3.93645	1.75e-07	1.74985	6.8882
ADIPOR1	-1.2399	0.124849	68.5085	55.2533
ADIPOR2	1.09179	0.706858	11.013	12.0239
ADIRF	1.55396	0.170839	10.1383	15.7545
ADK	1.07755	0.734462	13.06	14.0729
ADM	1.26541	0.235047	107.625	136.189
ADNP	-1.09542	0.597678	134.776	123.036
ADNP2	-1.05182	0.789799	32.3499	30.7561
ADO	-1.46941	0.00887578	37.7069	25.6612
ADORA1	1.52353	0.36133	1.26331	1.92469
ADORA2B	4.21337	0.00492894	0.410081	1.72782
ADPGK	-1.54113	0.00352882	100.079	64.9386
ADPRH	2.00246	9.8e-06	12.4992	25.029
ADPRHL2	-1.09611	0.62409	13.0734	11.9271
ADPRM	-1.33973	0.179478	5.69961	4.25429
ADRB2	1.66192	0.207621	16.7593	27.8527
ADRBK1	-1.00452	0.994921	24.4222	24.3123
ADRBK2	-2.18091	0.000107553	15.0138	6.88421
ADRM1	1.09961	0.651334	19.6864	21.6473
ADSL	-1.0131	0.942313	30.195	29.8045
ADSS	1.46612	0.00577828	22.0651	32.35
ADSSL1	1.31954	0.178984	14.4397	19.0537
AEBP1	-2.3818	1.35e-06	924.29	388.064
AEBP2	1.05026	0.77361	46.2536	48.5784
AEN	4.7087	4.24e-17	3.47608	16.3678
AES	2.01807	3.12e-07	30.8015	62.1595
AFAP1_1	1.43606	0.109628	5.00173	7.18276
AFAP1_2	1.31404	0.114513	35.3145	46.4048
AFAP1L2	-4.78586	2.28e-07	9.64672	2.01567
AFF1	2.09388	2.69e-06	33.2205	69.5596
AFF2	-5.12282	0.000409593	3.70764	0.723751
AFF3	-3.25211	2.7e-05	53.5141	16.4552
AFF4	-1.04353	0.831413	57.6754	55.2695
AFG3L2	1.01089	0.951906	37.6366	38.0466
AFMID	-1.56599	0.238842	1.44313	0.921545
AFTPH	1.28083	0.192838	9.13736	11.7034
AGA	-1.04924	0.767821	35.4668	33.8024
AGAP1	-1.0352	0.910672	4.16923	4.02749
AGAP3	1.15166	0.394815	59.1374	68.1063
AGBL3	1.62642	0.102026	1.91598	3.11619
AGBL5	1.63724	0.0369838	3.70863	6.07192
AGER	-1.17512	0.78427	3.24877	2.76464
AGFG1	1.36184	0.0199265	24.1507	32.8895
AGFG2	-1.21715	0.287122	24.6519	20.2538
AGGF1	1.10948	0.509906	37.8714	42.0178
AGK	-1.42766	0.0281702	18.0973	12.6762
AGL	1.16464	0.443978	13.5402	15.7695
AGO1	-1.17528	0.291464	93.4382	79.503
AGO2	-1.06179	0.733728	29.2181	27.5177
AGO3	-1.04797	0.814147	10.7665	10.2737
AGO4	-1.05386	0.789203	12.4454	11.8094
AGPAT1	1.06846	0.736412	30.8092	32.9184
AGPAT2	1.61671	0.0420711	12.341	19.9519
AGPAT3	1.69861	0.112474	7.69189	13.0655
AGPAT4	1.19609	0.339276	12.6237	15.0991
AGPAT5	-1.02479	0.875567	34.2703	33.4415
AGPS_1	1.02197	0.91072	26.8511	27.4411
AGRN	1.20006	0.38056	50.2164	60.2628
AGT	1.39201	0.398747	4.44116	6.18216
AGTPBP1	-1.51489	0.174962	3.44478	2.27395
AGTRAP	3.63783	3.4e-15	5.53506	20.1356
AHCTF1	1.04507	0.76578	68.1187	71.189
AHCY	2.84485	4.26e-16	17.1497	48.7882
AHCYL1	-1.32923	0.0455304	124.827	93.9091
AHCYL2	1.08718	0.664468	12.4332	13.5171
AHDC1	1.69674	0.000616621	55.6891	94.4901
AHI1	-1.14019	0.437067	21.8631	19.1749
AHNAK	1.62865	0.00071595	945.148	1539.31
AHNAK2	2.14003	2.59e-06	35.412	75.7829
AHR	6.18604	1.01e-06	0.623335	3.85598
AHSA1	-1.04047	0.845111	80.2217	77.1011
AHSA2	-1.26501	0.404267	3.35369	2.65112
AHSG	2.36822	0.0537927	5.47297	12.9612
AHSP	-3.45779	0.0162196	1.11246	0.321724
AIDA	1.23846	0.520533	3.34215	4.13911
AIF1L	-1.87455	1.52e-06	538.109	287.06
AIFM1	1.00717	0.926687	18.2589	18.3898
AIFM2	1.52078	0.00527503	12.5771	19.127
AIG1_2	2.73684	0.0173668	0.892561	2.44279
AIM1	-1.34594	0.681328	8.32398	6.1845
AIM1L	-2.28048	2.89e-05	9.92535	4.3523
AIMP1	1.17069	0.332955	24.9518	29.2108
AIMP2	-1.36274	0.109414	12.2309	8.97518
AIP	1.10618	0.53438	21.6231	23.9191
AJUBA	-1.60342	0.295892	4.8512	3.02554
AK1	-1.22967	0.192576	40.0685	32.5849
AK2	-1.01964	0.948863	47.4255	46.5119
AK3	-1.00411	0.989542	11.5112	11.4641
AK4	-1.06519	0.848485	78.5991	73.7888
AK5	-5.21886	0.00101953	6.16893	1.18205
AK6	-1.15591	0.483361	8.09203	7.00057
AK8	1.35736	0.279627	4.19997	5.70087
AK9	1.35337	0.257972	4.14025	5.60328
AKAP1	1.73266	0.000750119	28.2557	48.9575
AKAP10	-1.25288	0.11927	39.3304	31.392
AKAP11	-1.6124	0.000330585	278.861	172.947
AKAP12	-1.56836	0.378021	4.58275	2.92199
AKAP13	1.4902	0.00337854	128.941	192.149
AKAP14	1.01893	0.940706	12.4396	12.675
AKAP2	1.4587	0.0165406	54.8577	80.0212
AKAP5	1.1589	0.658163	2.6776	3.10306
AKAP7	-2.8695	0.0125849	1.9162	0.667781
AKAP8	1.05459	0.761074	28.2245	29.7652
AKAP8L	1.12863	0.422942	43.0997	48.6436
AKAP9	-1.72222	2.31e-05	312.33	181.353
AKIP1	-1.11006	0.609735	20.5776	18.5374
AKIRIN1	1.05708	0.724553	40.674	42.9958
AKIRIN2	-1.76338	0.000852359	53.1235	30.1259
AKNAD1	-1.22537	0.56513	2.39108	1.95131
AKR1A1	-1.03878	0.887707	31.6481	30.4666
AKR1B1	-2.39679	0.0138981	2.11597	0.882835
AKR1E2	-1.44008	0.436536	1.57263	1.09205
AKR7A2	1.96472	2.8e-05	7.57229	14.8775
AKT1	-1.13283	0.479393	115.496	101.953
AKT1S1	1.09842	0.609323	14.9852	16.46
AKT2	1.36728	0.0148179	43.7801	59.8598
AKT3	1.05709	0.734395	38.8068	41.0222
AKTIP	1.17823	0.337632	15.5867	18.3647
ALAD	-1.39261	0.0874059	11.2537	8.08103
ALAS1	1.46302	0.00988108	16.6221	24.3185
ALCAM	-1.37185	0.326627	21.4749	15.654
ALDH16A1	-1.10894	0.553359	33.9252	30.5926
ALDH18A1	-1.86117	0.0001001	177.578	95.4121
ALDH1A3	-1.51638	0.254631	1.71429	1.13051
ALDH1B1	-1.15029	0.743436	1.5064	1.30958
ALDH1L2	3.92039	9.89e-08	8.55751	33.5488
ALDH2	-1.08839	0.615351	40.2771	37.006
ALDH3A2	1.03683	0.979468	504.845	523.437
ALDH3B1	1.07797	0.781286	12.1645	13.1129
ALDH4A1	1.74211	0.0134967	3.72063	6.48175
ALDH5A1	1.29627	0.3717	4.23825	5.49392
ALDH6A1	1.04184	0.849754	12.6849	13.2157
ALDH7A1	-1.23425	0.214573	95.1558	77.0963
ALDH9A1	1.44807	0.00480263	36.2167	52.4443
ALDOA	1.11871	0.499461	307.473	343.973
ALDOB	1.27272	0.569062	1.15902	1.47511
ALDOC	-1.52849	0.0208347	118.765	77.7004
ALG1	1.00312	0.992932	9.33218	9.36132
ALG10	-1.9004	5.05e-06	55.3395	29.12
ALG11	-1.40963	0.020953	39.1402	27.7662
ALG12	-1.096	0.574118	26.7417	24.3994
ALG13	-1.34365	0.169848	51.1279	38.0515
ALG14	-1.21505	0.323226	9.6715	7.95973
ALG2	-1.04545	0.814676	14.0617	13.4503
ALG3	1.10969	0.640468	9.70492	10.7695
ALG5	-1.09878	0.583223	18.8752	17.1783
ALG6	-1.16734	0.526788	8.99008	7.70132
ALG8	-1.98215	3.68e-05	13.6514	6.88714
ALG9	-1.20611	0.217366	20.1547	16.7106
ALKBH1	-1.20963	0.325875	12.5396	10.3665
ALKBH2	1.1007	0.591988	14.1988	15.6287
ALKBH3	1.17468	0.39096	11.6956	13.7385
ALKBH4	1.16545	0.612143	18.4431	21.4944
ALKBH5	1.11437	0.513087	93.6333	104.342
ALKBH6	-1.15995	0.564786	5.15841	4.44709
ALKBH7	-1.22658	0.413757	6.03442	4.91972
ALKBH8	1.34908	0.172325	5.37606	7.25273
ALMS1	-1.03605	0.858109	62.4517	60.2788
ALPK1	3.92272	0.000252916	0.51635	2.0255
ALPK3	1.31431	0.270275	23.3397	30.6757
ALS2	1.26609	0.232403	69.0848	87.4677
ALS2CL	6.1628	5.51e-22	3.06306	18.877
ALYREF	-1.6966	0.000126253	46.2792	27.2776
AMACR	1.3211	0.350629	2.98531	3.94389
AMBRA1	1.29047	0.0718544	32.1412	41.4771
AMD1	1.43126	0.0124268	70.7398	101.247
AMDHD1	1.72054	0.0293669	3.59721	6.18916
AMDHD2	1.27008	0.25323	6.9943	8.88332
AMER1	1.04445	0.800149	38.172	39.8687
AMFR	1.04956	0.833767	152.821	160.395
AMHR2	1.07812	0.949397	2.63494	2.84077
AMIGO1	2.05874	3.13e-05	17.508	36.0446
AMIGO2	-2.9777	0.0185106	2.89131	0.970987
AMMECR1	-1.34856	0.0908785	11.6599	8.64613
AMMECR1L	-1.13255	0.535525	11.9093	10.5154
AMN1	-1.0533	0.791114	7.58909	7.20508
AMOT	-1.04688	0.815744	11.9757	11.4395
AMOTL1	-1.78482	0.000778016	461.285	258.448
AMOTL2	1.12437	0.502078	216.816	243.782
AMPD2	-1.33419	0.0633876	205.528	154.047
AMPD3	8.63572	3.21e-16	1.55813	13.4555
AMT	-1.27946	0.137389	59.6989	46.6594
AMY2B	-1.20148	0.36464	34.0219	28.3168
AMZ1	1.05087	0.895868	2.25473	2.36943
AMZ2	-1.04812	0.8028	42.5174	40.5654
ANAPC1	1.08713	0.610866	42.0435	45.7067
ANAPC10	-1.3117	0.301436	4.71261	3.59275
ANAPC11	-1.19527	0.381258	9.81634	8.21263
ANAPC13	-1.38559	0.0497151	16.821	12.14
ANAPC15	-1.48553	0.0305418	9.82632	6.61471
ANAPC16	1.05196	0.779208	50.3371	52.9528
ANAPC2_1	1.0217	0.930487	31.8245	32.5152
ANAPC2_2	-1.1943	0.360545	17.3832	14.5551
ANAPC4	-1.07943	0.69025	36.4425	33.7609
ANAPC5	-1.07606	0.67711	28.5584	26.5397
ANAPC7	-1.25411	0.126244	27.5604	21.976
ANG	5.34335	6.46e-06	0.438741	2.34434
ANGEL1	-1.19747	0.269004	18.9373	15.8145
ANGEL2	1.00454	0.981627	42.7851	42.9793
ANGPT2	1.27309	0.690722	0.772174	0.983048
ANGPTL1	-2.816	0.00162044	6.06887	2.15514
ANGPTL2	-1.68003	0.102614	10.2295	6.08883
ANGPTL4	1.46094	0.186677	2.66908	3.89936
ANGPTL5	-5.35554	1.01e-10	40.7403	7.60713
ANGPTL6	1.04508	0.903603	4.17054	4.35853
ANGPTL7	-1.7937	0.469367	12.9599	7.22523
ANK1	-3.28517	0.0323678	3.252	0.989904
ANK3	4.48301	1.47e-10	7.52776	33.7471
ANKFY1	1.14518	0.375554	49.24	56.3888
ANKH	4.56799	2.91e-13	83.6249	381.998
ANKHD1	1.22131	0.181546	92.6247	113.124
ANKIB1	-1.05848	0.749985	43.1871	40.8011
ANKLE1	-1.37503	0.508533	1.27792	0.92938
ANKLE2	-1.22168	0.187561	76.954	62.9903
ANKMY2	1.34354	0.0631629	30.3183	40.734
ANKRA2	1.02445	0.916511	11.7874	12.0756
ANKRD10	1.10067	0.538857	22.9249	25.2329
ANKRD11	1.08703	0.61135	121.394	131.959
ANKRD12	2.44551	2.94e-09	83.4323	204.035
ANKRD13A	1.26123	0.0945092	37.587	47.4057
ANKRD13B	1.08294	0.84064	1.55374	1.68261
ANKRD13C	1.07712	0.765379	6.27443	6.7583
ANKRD13D	-1.25793	0.234302	10.5551	8.39088
ANKRD16	-1.61926	0.0245397	7.71221	4.76279
ANKRD17	1.05962	0.73225	101.174	107.205
ANKRD2	2.5315	5.78e-05	3.03477	7.68251
ANKRD23	-1.31949	0.217895	6.25279	4.73879
ANKRD26	-1.08945	0.812731	22.5225	20.6732
ANKRD27	1.14374	0.416793	61.1212	69.907
ANKRD28	-1.10465	0.521066	47.7135	43.1934
ANKRD31	-1.45748	0.399589	8.19004	5.61931
ANKRD34A	-1.32437	0.473235	2.10764	1.59143
ANKRD35	-1.0369	0.98084	1.66183	1.60269
ANKRD37	1.35208	0.288486	3.37841	4.5679
ANKRD39	-1.66983	0.00739826	10.8079	6.47244
ANKRD40	1.17952	0.388048	19.1535	22.5919
ANKRD42	1.13177	0.52868	18.3491	20.7669
ANKRD44	-1.42591	0.0179591	92.0699	64.5694
ANKRD45	-1.25001	0.944709	1.84367	1.47493
ANKRD46	-1.08588	0.64232	52.4249	48.2789
ANKRD49	1.11303	0.623518	7.82076	8.70473
ANKRD50	2.09606	0.000547543	11.5478	24.2049
ANKRD52	-1.31072	0.056356	30.2128	23.0505
ANKRD54	-1.41108	0.0817832	24.3667	17.2681
ANKRD6	-1.88212	0.00197792	15.9134	8.45504
ANKRD65	1.03801	0.941776	1.20066	1.24629
ANKRD9	1.40336	0.339374	3.26397	4.58054
ANKS1A	1.21283	0.26254	97.6022	118.375
ANKS3	1.71999	0.00474747	4.65813	8.01192
ANKS6	1.2976	0.0706856	29.5222	38.3079
ANKZF1	1.33191	0.0661937	10.4136	13.87
ANLN	-2.672	8.45e-07	100.562	37.6355
ANO1	2.29364	0.0523581	1.53208	3.51403
ANO10	1.06109	0.830507	13.8905	14.7391
ANO6	1.80997	4.49e-06	28.0687	50.8035
ANO8	-1.14067	0.472006	15.1524	13.2838
ANO9	4.58907	4.27e-05	1.00425	4.60856
ANOS1	-1.31955	0.325252	12.817	9.71315
ANP32A	1.0875	0.672448	102.861	111.861
ANP32B	1.17376	0.306323	76.3132	89.5731
ANP32E	-1.20298	0.202576	36.295	30.1708
ANPEP	9.00492	1.86e-08	2.4133	21.7316
ANTXR1	3.54083	2.01e-12	30.1659	106.812
ANTXR2	-1.42594	0.041844	40.8059	28.6168
ANXA1	-1.52743	0.00611344	70.8952	46.4146
ANXA11	1.66176	7.35e-05	180.455	299.872
ANXA2	1.68091	0.00110577	422.519	710.215
ANXA4	2.07666	1.22e-07	128.717	267.3
ANXA5	-1.73113	0.000868159	377.06	217.811
ANXA6	-1.21983	0.213929	96.5809	79.1759
ANXA7	1.71482	0.00040906	23.7449	40.7182
ANXA8L1	-1.452	0.324329	2796.43	1925.92
ANXA9	-1.39901	0.0324213	19.6292	14.0308
AOC2	1.10945	0.751038	4.1402	4.59337
AOC3	-2.01976	0.0359954	8.28782	4.10337
AOX1	1.59008	0.0343975	19.7535	31.4095
AP1AR	1.24634	0.181117	27.9599	34.8475
AP1B1	-2.20275	3.87e-09	129.178	58.6442
AP1G1	-1.16765	0.321179	89.1786	76.3747
AP1G2	1.13811	0.520422	8.45459	9.62227
AP1M1	-1.23336	0.157093	50.9925	41.3444
AP1S1	-1.1952	0.258587	43.3366	36.2589
AP1S2	-1.76595	0.201996	1.81716	1.029
AP2A1	1.19241	0.267913	47.001	56.0445
AP2A2	1.01556	0.943529	60.5594	61.5017
AP2B1	1.40571	0.011993	42.8762	60.2717
AP2M1	1.10072	0.544193	68.6573	75.5727
AP2S1	1.3071	0.108869	15.2951	19.9922
AP3B1	-1.1813	0.252211	67.3253	56.9925
AP3D1	-1.02778	0.877722	160.637	156.296
AP3M1	-1.32607	0.046077	105.071	79.235
AP3M2	-1.03445	0.938784	1.64584	1.59103
AP3S2	1.28956	0.0776749	17.5075	22.577
AP4B1	-1.43624	0.0268745	12.8777	8.96624
AP4E1	1.362	0.0560989	10.1061	13.7645
AP4M1	1.19202	0.315752	14.2382	16.9722
AP4S1	1.4001	0.0946285	7.90145	11.0628
AP5B1	1.69179	0.00302459	9.17189	15.5169
AP5M1	-1.24522	0.215429	13.6867	10.9914
AP5S1	1.07433	0.814147	5.76468	6.19319
AP5Z1	1.46003	0.0159121	15.1623	22.1374
APAF1	-1.2985	0.0851532	20.8325	16.0435
APBA3	1.58891	0.00199802	12.6051	20.0283
APBB1	1.00832	0.963279	37.6525	37.9658
APBB1IP	-2.15826	0.0396721	6.68233	3.09617
APBB2	-2.78473	6.55e-11	281.775	101.186
APBB3	-1.19073	0.429135	18.7877	15.7783
APC	-1.00439	0.975043	96.7489	96.3264
APC2	-1.85031	0.0002941	19.4876	10.532
APCDD1	1.10494	0.662644	32.9372	36.3936
APEH	-1.06835	0.720061	21.2982	19.9355
APELA	2.10459	0.000627998	6.13458	12.9108
APEX1	1.11221	0.550636	24.3038	27.0309
APEX2	-1.53866	0.00702917	16.6499	10.8211
APH1A	1.10496	0.536936	57.612	63.6588
APH1B	-1.49809	0.271625	1.70997	1.14143
API5	-1.12107	0.52911	29.0265	25.8919
APIP	1.58426	0.00933139	10.5338	16.6882
APITD1	-1.75746	0.000117484	18.5976	10.5821
APLF	1.26214	0.294141	5.56767	7.02717
APLN	-1.02782	0.930107	0.836016	0.813384
APLNR	1.38406	0.460574	1.12567	1.55799
APLP1	-2.65285	9.53e-09	70.175	26.4526
APLP2	1.16643	0.333688	85.996	100.309
APMAP	-1.39918	0.0263043	35.3228	25.2454
APOA1	-6.66463	1.83e-05	45.288	6.79526
APOA1BP	2.09764	1.11e-07	14.377	30.1578
APOBR	3.53813	0.00387797	0.454432	1.60784
APOD	7.79334	6.04e-09	40.2303	313.529
APOE	1.26237	0.466877	61.4643	77.5907
APOL3_2	-3.77614	8.72e-05	3.83008	1.01428
APOLD1	-1.84125	0.0166467	6.57326	3.57
APOM	1.06516	0.864744	2.13142	2.27029
APOO	-1.63274	0.0293012	6.90905	4.23156
APOOL	-1.21324	0.367808	9.69906	7.99433
APOPT1	-1.01847	0.920036	12.7877	12.5558
APP	-1.34303	0.0738778	855.472	636.971
APPBP2	-1.29362	0.0901173	206.227	159.418
APPL1	-1.15065	0.373279	28.6399	24.8901
APPL2	-1.00895	0.983796	33.3514	33.0557
APRT	1.85611	2.37e-05	15.1829	28.181
APTX	1.16277	0.525161	4.93282	5.73575
AQP1	-2.86001	0.000336302	41.079	14.3632
AQP7	-33.3668	9.58e-19	5.02498	0.150598
AQR	1.06549	0.690722	41.5567	44.2782
AR	-7.249	7.36e-05	2.46963	0.340685
ARAF	1.19202	0.230451	28.3571	33.8022
ARAP1	1.2329	0.1834	84.8975	104.67
ARAP2	3.97822	1.9e-07	1.3252	5.27195
ARC	1.72983	0.0455714	2.09273	3.62008
ARCN1	-1.26028	0.111927	232.062	184.136
AREL1	1.35431	0.0225929	20.4669	27.7186
ARF1	-1.27799	0.109078	40.4787	31.6738
ARF2	-1.08814	0.701294	7.19049	6.60805
ARF3	1.98567	2.32e-08	23.5636	46.7896
ARF4	-1.56358	0.00117015	119.317	76.31
ARF5	1.13649	0.646432	7.58079	8.61548
ARF6	1.20527	0.218483	45.5409	54.8891
ARFGAP1	-1.64037	0.000240904	35.5859	21.6938
ARFGAP2	1.03874	0.825243	24.4491	25.3963
ARFGAP3	1.36937	0.0407488	206.652	282.983
ARFGEF1	-1.17629	0.378916	162.692	138.309
ARFGEF2	-1.71283	0.000534301	219.159	127.952
ARFGEF3	2.19304	0.433977	2.07396	4.54827
ARFIP1	1.27982	0.0971536	36.0631	46.1544
ARFIP2	-1.80097	1.07e-05	52.8723	29.3577
ARFRP1	1.22289	0.450911	4.00174	4.89367
ARG2	-1.68274	0.00411301	28.3086	16.8229
ARGLU1	-1.15635	0.401946	88.3337	76.3898
ARHGAP1	1.45156	0.014459	35.2443	51.1593
ARHGAP10	2.91074	1.27e-06	20.2028	58.8052
ARHGAP11A	-2.65858	5.9e-07	300.672	113.095
ARHGAP12	1.40679	0.0495312	7.66879	10.7884
ARHGAP17	1.27859	0.133661	31.9222	40.8153
ARHGAP18	1.4093	0.355897	2.6549	3.74156
ARHGAP19	-2.0072	1.5e-07	23.6561	11.7856
ARHGAP20	1.01369	0.988206	1.04579	1.06011
ARHGAP21	-1.21173	0.237963	76.337	62.9986
ARHGAP22	1.15146	0.693841	3.07667	3.54268
ARHGAP23	-1.05652	0.751933	37.4068	35.4058
ARHGAP26_1	1.29479	0.544345	1.25606	1.62633
ARHGAP26_2	1.10162	0.836702	5.31308	5.85301
ARHGAP27	2.29341	0.152085	0.793417	1.81963
ARHGAP28	-1.29437	0.289951	12.879	9.95004
ARHGAP29	1.12592	0.457667	21.6541	24.3808
ARHGAP31	-1.05663	0.761105	73.6829	69.7338
ARHGAP32	1.49468	0.00898459	16.8174	25.1367
ARHGAP33	-2.80837	1.89e-07	24.8586	8.85161
ARHGAP35	1.77397	2.48e-05	109.564	194.363
ARHGAP39	-1.68774	0.00149318	22.0663	13.0745
ARHGAP42	6.65585	1.34e-15	2.60039	17.3078
ARHGAP5	-1.14451	0.420782	167.212	146.098
ARHGAP9	-1.23655	0.501531	2.18813	1.76954
ARHGDIA	-1.02438	0.930776	135.316	132.095
ARHGDIB	-1.17025	0.634833	3.19729	2.73214
ARHGEF1	1.46775	0.0103135	165.434	242.816
ARHGEF10	-6.38416	8.78e-21	60.5176	9.47934
ARHGEF10L	-1.08477	0.598682	58.5634	53.9867
ARHGEF12	2.03533	5.43e-08	64.3059	130.884
ARHGEF15	1.45388	0.261343	3.59187	5.22216
ARHGEF16	-1.44865	0.467904	3.92428	2.70893
ARHGEF17_1	-1.38117	0.181712	22.5545	16.33
ARHGEF17_2	-1.33484	0.107633	37.9886	28.4592
ARHGEF18	1.23736	0.144027	17.3337	21.448
ARHGEF19	-1.42984	0.0406009	83.9425	58.7078
ARHGEF2	1.20428	0.323541	112.955	136.03
ARHGEF25	-1.56328	0.00923674	49.4469	31.6303
ARHGEF28	-2.10318	0.0359371	3.36914	1.60192
ARHGEF3	1.11405	0.54544	15.0856	16.8061
ARHGEF37	-2.6844	9.34e-05	17.4592	6.50393
ARHGEF39	-1.54176	0.0375363	40.5113	26.2761
ARHGEF4_2	-2.58214	0.00463112	2.45849	0.952114
ARHGEF40	1.08158	0.667531	103.705	112.166
ARHGEF5	2.41259	2.42e-13	19.8309	47.8438
ARHGEF6	-1.24691	0.175639	163.972	131.503
ARHGEF7	1.02259	0.890726	40.6697	41.5883
ARHGEF9	-1.86323	1.71e-05	19.5618	10.4989
ARID1A	1.10159	0.549379	121.411	133.745
ARID1B	1.55839	0.00112661	59.5883	92.862
ARID2	1.04811	0.77208	34.9711	36.6535
ARID3A	4.28964	6.78e-10	1.84625	7.91974
ARID4A	1.1307	0.477457	32.4088	36.6448
ARID4B	-1.28888	0.0884666	135.497	105.128
ARID5A	2.51932	4.83e-06	6.12546	15.432
ARID5B	1.85062	9.1e-06	12.1398	22.4661
ARIH1	-1.02586	0.916814	39.4374	38.4433
ARIH2	1.1678	0.56537	60.013	70.0831
ARIH2OS	-1.23341	0.604651	1.54918	1.25602
ARL1	-1.28727	0.0713952	64.0658	49.7686
ARL10	-1.52699	0.161568	5.34291	3.49898
ARL13A	1.02979	0.850753	1.28636	1.32468
ARL13B	-1.16275	0.303201	33.296	28.6356
ARL14EP	1.24371	0.201657	11.9941	14.9172
ARL15	-1.03806	0.836591	5.366	5.16927
ARL16	-1.08504	0.662644	22.3462	20.5949
ARL2	-1.23828	0.239053	36.6343	29.5848
ARL2BP	1.18802	0.238002	21.6438	25.7133
ARL3	-1.08504	0.658716	51.2224	47.2077
ARL4A	-1.71341	0.109517	3.37058	1.96718
ARL4C	-1.67772	0.055999	3.09622	1.84549
ARL5A	-1.03387	0.95992	9.08743	8.78974
ARL5B	-1.1723	0.385938	49.0836	41.8693
ARL6	-1.23069	0.304747	10.7563	8.74008
ARL6IP1	-2.42416	2.73e-06	133.133	54.9194
ARL6IP4	-1.1249	0.560128	15.0867	13.4116
ARL6IP5	1.47377	0.00641035	60.281	88.8404
ARL6IP6	-1.45412	0.00343597	53.4021	36.7247
ARL8A	-1.15157	0.516217	7.78018	6.75612
ARL8B	1.39879	0.0698879	15.3952	21.5347
ARL9	-1.088	0.649017	18.2392	16.7641
ARMC1	1.04399	0.80479	36.2101	37.803
ARMC10	-1.17237	0.27507	37.5532	32.0319
ARMC12	-1.09417	0.91359	3.45089	3.1539
ARMC2	-2.12184	0.0393827	3.43762	1.62011
ARMC4	-3.40255	3.87e-07	6.63678	1.95053
ARMC5	1.05691	0.822902	7.61953	8.05315
ARMC6	-1.5133	0.0148796	9.44668	6.24245
ARMC7	1.03396	0.89559	8.54271	8.8328
ARMC8	-1.19857	0.257522	23.7045	19.7774
ARMC9	-1.65436	0.00874129	17.8504	10.7899
ARMCX1	-1.39281	0.0564052	25.4353	18.2619
ARMCX2	-1.32141	0.152054	22.06	16.6943
ARMCX3	-1.19833	0.24701	89.5867	74.7594
ARMCX4	-2.22942	5.17e-09	33.6953	15.1139
ARMCX6	-1.27187	0.266085	14.964	11.7654
ARMT1	-1.09749	0.681885	10.2957	9.38115
ARNT	1.20254	0.199187	59.9775	72.1254
ARNT2	-3.05185	0.000322925	8.68145	2.84466
ARNTL	1.27097	0.2075	12.6664	16.0986
ARPC1A	1.00279	0.983535	31.4534	31.5413
ARPC1B	2.44277	1.15e-12	38.8427	94.8838
ARPC2	1.56407	0.00135544	114.039	178.365
ARPC3	1.44446	0.00900514	41.106	59.3758
ARPC4	1.28311	0.0710756	32.2686	41.4041
ARPC5	1.33869	0.0664811	80.9322	108.343
ARPC5L	-1.08834	0.732284	15.7886	14.5071
ARPIN	1.26733	0.14713	11.6017	14.7032
ARPP19	-1.04698	0.792039	49.7786	47.5449
ARRB1	2.41265	7.18e-09	17.116	41.2948
ARRDC1	1.21032	0.324329	12.1319	14.6835
ARRDC2	9.69299	2.42e-40	7.97785	77.3292
ARRDC3	1.99732	4.4e-05	93.5251	186.8
ARRDC4	1.15125	0.368616	52.5728	60.5246
ARRDC5	3.84324	3.92e-05	0.700615	2.69263
ARSA	1.32432	0.117561	18.8935	25.0211
ARSB_1	1.84371	1.55e-05	39.1625	72.2045
ARSB_2	1.75506	0.103292	1.16734	2.04874
ARSE	-1.80334	0.00117015	14.7768	8.19413
ARSG	1.1743	0.423503	9.83061	11.5441
ARSH	1.19972	0.48279	5.14753	6.17557
ARSI	-6.27182	9.7e-17	37.6703	6.00628
ARSK	-1.5197	0.248282	53.4405	35.1651
ART4	-2.86128	0.00399486	2.4346	0.850877
ARV1	-1.47027	0.0494696	18.6813	12.7061
AS3MT	-1.10806	0.936894	6.62337	5.97742
ASAH1	1.41939	0.0141076	20.4312	28.9999
ASAP1	1.21924	0.167435	34.1594	41.6486
ASAP2	1.08135	0.645256	40.0775	43.3377
ASAP3	1.07522	0.658775	30.5573	32.8558
ASB1	-1.14488	0.649807	4.42508	3.8651
ASB11	1.07508	0.842213	5.94214	6.38828
ASB13	-1.14409	0.703888	3.18229	2.7815
ASB14	-1.24849	0.547437	1.66003	1.32963
ASB3	1.04152	0.824677	19.8431	20.6669
ASB6	1.52754	0.0105673	10.9002	16.6506
ASB7	1.19402	0.426831	5.56999	6.6507
ASB8	-1.09948	0.629348	21.858	19.8803
ASCC1	1.6748	0.00243855	17.4307	29.1931
ASCC2	-1.05833	0.787677	45.4462	42.9413
ASCC3_1	1.05245	0.811859	10.6914	11.2522
ASCC3_2	-1.06112	0.78245	20.1119	18.9535
ASCC3_3	-1.05452	0.791061	14.2834	13.5449
ASCL2	4.28255	2.4e-07	1.13032	4.84064
ASF1A	-1.58969	0.119784	2.83055	1.78057
ASF1B	-3.53054	3.73e-08	26.221	7.42689
ASGR2	205.493	2.33e-12	0	2.91248
ASH1L	267.058	0.149657	173.362	216.137
ASH2L	236.771	0.0243535	56.9286	39.8554
ASIC3	490.661	6.81e-05	0.118642	2.18686
ASL	382.256	0.183382	5.78083	7.74357
ASMT_1	287.715	0.334412	6.21519	4.722
ASMTL	129.282	0.00923192	40.0545	27.2384
ASNA1	963.139	0.938092	20.6625	20.326
ASNS	460.742	0.000253976	23.6262	38.6408
ASNSD1	-83.1611	0.101138	132.08	189.878
ASPH	291.851	0.397645	74.2574	65.1269
ASPHD2	253.652	0.00222031	1.44145	3.45256
ASPM	452.858	2.62e-08	138.037	48.2924
ASPN	-5.55865	1.17e-06	3.1631	0.569042
ASPSCR1	1.11654	0.481306	30.7421	34.3249
ASRGL1	1.09278	0.726138	5.98141	6.53634
ASS1	4.16339	2.51e-10	7.94612	33.0828
ASTE1	1.17966	0.366787	10.5914	12.4942
ASTN2	-1.35407	0.411386	1.19404	0.881822
ASUN	-1.30145	0.187455	21.1413	16.2444
ASXL1	1.02017	0.913664	77.5263	79.0901
ASXL2	1.19656	0.228298	47.8578	57.2647
ASZ1	-1.40887	0.559615	6.37208	4.52282
ATAD1	1.34717	0.0172659	36.4271	49.0733
ATAD2	-2.72533	1.23e-09	22.1806	8.13871
ATAD2B	1.10937	0.602631	27.345	30.3357
ATAD3A	-1.25154	0.37242	5.43661	4.34394
ATAD5	-2.49315	2.54e-07	18.9296	7.59264
ATAT1	-1.42176	0.0669853	8.67028	6.09829
ATE1	-1.15926	0.309157	69.0966	59.6043
ATF1	1.09107	0.56477	38.3033	41.7915
ATF2	1.34529	0.0550891	16.2625	21.8778
ATF3	5.56413	7.05e-09	1.03008	5.7315
ATF4	1.05885	0.773651	306.705	324.755
ATF5	1.33396	0.0626431	20.382	27.1888
ATF6	1.3304	0.057795	50.3652	67.0057
ATF6B	1.183	0.308299	14.7204	17.4142
ATF7	-1.07557	0.697519	38.1323	35.4531
ATF7IP	-1.20817	0.18358	45.4055	37.582
ATG10	-2.92248	3.97e-05	15.1247	5.17528
ATG101	1.16508	0.378907	15.8562	18.4736
ATG12	1.59454	0.000144144	25.9062	41.3084
ATG13	1.01404	0.932106	35.0708	35.5634
ATG14	1.147	0.459338	13.869	15.9077
ATG16L1	1.02272	0.896874	40.4521	41.371
ATG16L2	1.82189	0.0115647	3.58798	6.5369
ATG2A_1	1.55138	0.00577828	10.9271	16.9521
ATG2A_2	1.45891	0.0611445	6.41764	9.36273
ATG2B	1.60593	0.000313608	38.2082	61.3595
ATG3	1.42242	0.00724833	27.554	39.1934
ATG4A	-1.43657	0.0685909	8.86234	6.16909
ATG4B	-1.29126	0.139964	15.004	11.6197
ATG4C	1.05391	0.789106	12.5516	13.2282
ATG4D	-1.11024	0.723112	6.01247	5.41546
ATG5	-1.01682	0.960599	2.77151	2.72567
ATG7	1.24135	0.323335	6.25792	7.76828
ATG9A	1.20085	0.254044	20.4613	24.5709
ATG9B	-2.37678	0.0113143	3.41504	1.43683
ATIC	1.30401	0.0397115	33.0899	43.1496
ATL1	-2.47695	0.00052918	4.62951	1.86904
ATL2	-1.47051	0.00358816	55.102	37.4714
ATL3	1.14472	0.355336	52.8816	60.5347
ATM	-1.0434	0.844817	67.7161	64.8996
ATMIN	1.1194	0.551983	17.055	19.0914
ATN1	1.19646	0.236481	169.876	203.25
ATOH8	-1.00267	0.68008	12.5347	12.5013
ATOX1	-1.94234	0.000516423	29	14.9304
ATP10A	-1.97179	2.4e-06	25.2548	12.8081
ATP10B	2.16038	0.157731	2.86341	6.18604
ATP10D	-1.80951	3.19e-05	91.1349	50.3644
ATP11A	-1.61094	0.000146655	42.3149	26.2672
ATP11B	2.36239	2.95e-07	138.433	327.034
ATP11C	1.99023	2.84e-05	12.6819	25.24
ATP12A	367.061	7.04e-11	0.0939416	34.4823
ATP13A1	-1.07906	0.626867	41.1472	38.1323
ATP13A2	-1.44031	0.0728894	16.7537	11.632
ATP13A3	1.05284	0.758163	29.9232	31.5044
ATP1A1	1.60302	0.000725064	259.438	415.885
ATP1B1	-2.37254	0.000138443	19.7478	8.32348
ATP1B3	1.13584	0.535525	44.1092	50.1008
ATP2A2	-1.12976	0.440526	119.158	105.471
ATP2B1	1.40623	0.177672	252.954	355.713
ATP2B2	1.35141	0.371124	1.53135	2.06947
ATP2B3	-2.26252	0.0565063	1.45631	0.64367
ATP2B4	1.779	0.000585519	53.1753	94.5989
ATP2C1	1.16664	0.285374	47.7815	55.744
ATP2C2	-1.38675	0.257758	3.80107	2.74099
ATP5A1	1.02098	0.904986	143.191	146.195
ATP5B	-1.19991	0.245237	168.897	140.758
ATP5C1	-1.24223	0.238193	57.3375	46.157
ATP5D	1.269	0.0838741	39.0188	49.515
ATP5E	-1.95201	0.345954	3.36482	1.72377
ATP5F1	1.04024	0.823219	37.3455	38.8484
ATP5G1	-1.81997	0.000142359	21.3628	11.738
ATP5G2	1.51501	0.00168381	55.3789	83.8994
ATP5G3	-1.45614	0.0124983	57.0647	39.189
ATP5H	-1.16984	0.48939	19.081	16.3108
ATP5I	-1.04823	0.866743	15.0284	14.3369
ATP5J_2	-1.57236	0.000521906	47.2829	30.0713
ATP5J2	-1.13937	0.482763	18.9731	16.6523
ATP5L	-1.0025	0.973284	14.1411	14.1058
ATP5O	1.05723	0.7145	41.2407	43.6007
ATP5S	-1.68721	0.00262437	11.5068	6.82002
ATP5SL	1.63639	0.0239318	3.53468	5.78412
ATP6AP1	-1.41081	0.0575793	190.138	134.772
ATP6AP1L	-1.24869	0.672779	1.04742	0.838818
ATP6AP2	-1.04345	0.7867	64.0424	61.3758
ATP6V0A1	1.094	0.659654	17.7736	19.4442
ATP6V0A2	-1.27899	0.0959211	33.7236	26.3674
ATP6V0A4	3.46051	0.00576385	0.387736	1.34177
ATP6V0B	1.12504	0.450691	28.9684	32.5905
ATP6V0C	-1.11294	0.541472	37.8739	34.0304
ATP6V0D1	1.15731	0.353854	22.0057	25.4674
ATP6V0E1	1.28351	0.118373	43.2409	55.5003
ATP6V0E2	1.54178	0.229096	3.13231	4.82934
ATP6V1A	-1.20127	0.206181	62.6958	52.1913
ATP6V1B2	-1.22191	0.236613	63.1142	51.652
ATP6V1C1	1.0033	0.999238	16.1257	16.1789
ATP6V1D	-1.11977	0.495202	27.0543	24.1606
ATP6V1E1	-1.00345	0.986188	42.1202	41.9755
ATP6V1E2	-1.92446	0.188007	1.50131	0.780121
ATP6V1F	-1.14975	0.456134	13.0273	11.3305
ATP6V1G1	-1.16848	0.355166	105.932	90.6581
ATP6V1H	-1.3315	0.0672792	18.3011	13.7447
ATP7A	1.15082	0.441021	19.2834	22.1917
ATP7B	-2.15413	7.4e-06	19.7206	9.15479
ATP8B1	2.02712	0.000743541	4.55259	9.22862
ATP8B2	-1.30921	0.164242	373.227	285.078
ATP8B4	8.14214	1.87e-10	0.612402	4.98626
ATP9A	2.84051	2.69e-14	133.861	380.232
ATP9B	-1.31165	0.0574477	41.5995	31.7153
ATPAF1	-1.07726	0.703411	21.7477	20.1879
ATPAF2	1.22055	0.534471	3.77585	4.6086
ATPIF1	-1.41254	0.0156898	31.0274	21.9657
ATR	-1.47096	0.00462438	31.9604	21.7275
ATRAID	1.14231	0.463689	34.8355	39.7929
ATRIP	-1.3683	0.0958567	8.24124	6.02297
ATRN	-1.30637	0.0700226	84.9822	65.0521
ATRX	1.00259	0.960499	103.008	103.275
ATXN1	-1.46982	0.00743376	55.2514	37.5905
ATXN10	-1.31238	0.0643086	90.8905	69.2564
ATXN1L	1.07743	0.628264	40.1	43.2052
ATXN2	-1.47236	0.0043652	93.7535	63.6755
ATXN2L	1.03168	0.846894	79.3077	81.8202
ATXN3	1.17423	0.666563	2.07171	2.43265
ATXN7	-1.0927	0.620403	50.6819	46.3823
ATXN7L1	1.36544	0.099897	8.75431	11.9535
ATXN7L2	1.2009	0.465628	3.68119	4.42073
ATXN7L3	1.09673	0.544345	61.2909	67.2193
ATXN7L3B	-1.07533	0.661645	433.817	403.428
AUH	2.70999	4.41e-08	3.81373	10.3352
AUNIP	-1.60974	0.100156	3.85358	2.3939
AUP1	1.41631	0.00539223	35.3571	50.0765
AURKA	-2.02896	0.00325553	18.6723	9.20287
AURKAIP1	1.27026	0.241709	8.55541	10.8676
AURKB	-2.53406	2.21e-05	30.1646	11.9037
AURKC	2.30319	0.000351834	4.58396	10.5577
AUTS2	-1.16617	0.536186	1252.6	1074.12
AVEN	-1.10834	0.630305	31.4835	28.406
AVIL	-1.67825	0.421785	3.02246	1.80096
AVL9	1.50045	0.00518652	37.3637	56.0622
AVPI1	2.24209	4.07e-09	14.8214	33.2307
AVPR2	49.1841	6.79e-18	0.182587	8.98038
AXIN1	-1.03235	0.869641	27.3506	26.4936
AXIN2	2.57382	8.15e-08	18.5284	47.6888
AXL	1.2704	0.191613	23.7176	30.1309
AZGP1	1.79351	0.341947	0.853958	1.53158
AZI2	1.0157	0.969278	31.3764	31.869
AZIN1	-1.80092	7.33e-06	222.487	123.541
B2M	3.66452	3.24e-20	24.7269	90.6124
B3GALNT1	4.54137	1.83e-23	16.3799	74.387
B3GALNT2	1.2863	0.28906	4.96036	6.38048
B3GALT1	-2.83966	0.00377522	2.98493	1.05116
B3GALT4	1.0295	0.923389	5.65596	5.82282
B3GAT1	-8.94351	1.65e-22	9.12704	1.02052
B3GAT2	-3.65592	0.000419813	1.8646	0.510023
B3GAT3	1.00611	0.940416	58.39	58.747
B3GNT2	-1.25453	0.121883	27.8135	22.1704
B3GNT6	1.23748	0.826602	1.61682	2.00079
B3GNT7	-2.56048	2.75e-09	85.3247	33.3236
B3GNT9	-1.52363	0.00275818	137.356	90.1504
B3GNTL1	1.63613	0.0708386	3.1481	5.15069
B4GALNT1	-2.17676	0.14827	1.52908	0.702457
B4GALNT3	1.00498	0.977178	137.919	138.606
B4GALNT4	-1.93446	0.00539311	10.1498	5.24686
B4GALT1	2.6652	4.33e-11	48.5867	129.493
B4GALT2	-1.53151	0.00294021	72.1651	47.1204
B4GALT3	-1.03386	0.885153	20.5217	19.8496
B4GALT4	1.04971	0.78427	50.81	53.3359
B4GALT5	1.62122	0.0206934	13.6201	22.0811
B4GALT6	-2.68761	2.91e-08	21.7553	8.09467
B4GALT7	-1.49083	0.00696171	20.3814	13.6713
B4GAT1	-1.27915	0.206606	9.87283	7.71825
B9D1	1.20974	0.566237	4.21159	5.09492
B9D2	-1.2243	0.30136	12.2323	9.99122
BAALC	-1.38073	0.504217	1.7618	1.27599
BABAM1	1.22871	0.213929	15.5499	19.1064
BACE1	-1.06203	0.749386	30.7513	28.9551
BACE2	3.85843	2.2e-12	17.0023	65.6022
BACH1	1.33645	0.0405501	30.0108	40.1079
BACH2	-1.31797	0.326431	4.143	3.14347
BAD	1.29662	0.108887	15.783	20.4646
BAG1	1.01051	0.959929	38.3468	38.7499
BAG2	-1.36976	0.121861	8.23645	6.01308
BAG3	1.09257	0.617983	35.9088	39.233
BAG4	1.4719	0.243742	1.53595	2.26076
BAG5	-1.03937	0.973783	37.8602	36.4262
BAG6	-1.14245	0.552859	477.107	417.618
BAHCC1	3.09205	1.83e-18	31.914	98.6799
BAHD1	1.20688	0.205131	24.6539	29.7542
BAIAP2	1.33969	0.070707	17.4355	23.3581
BAIAP2L1	1.19291	0.323838	47.1213	56.2116
BAIAP2L2	1.2331	0.656242	0.737568	0.909497
BAK1	-1.38653	0.302793	2.41419	1.74117
BAMBI	-1.97857	0.00421177	34.3011	17.3363
BANF1	-1.39329	0.0326745	79.1575	56.8136
BANK1	3.92259	0.00247323	0.283852	1.11343
BANP	-1.10909	0.628488	10.494	9.46181
BAP1	-1.00523	0.98254	55.4986	55.2096
BARD1	-3.01515	9.03e-08	14.6151	4.84722
BARX1	-2.26851	3.7e-09	82.6434	36.4307
BASP1	-3.0917	0.191071	2.55467	0.826299
BATF	51.6926	1.14e-09	0.0626249	3.23724
BAX	2.58876	3.62e-09	5.6906	14.7316
BAZ1A	2.74465	1.24e-08	4.5506	12.4898
BAZ1B	-1.23653	0.701294	459.918	371.944
BAZ2A	1.49737	0.00768758	59.9903	89.8276
BAZ2B	-1.14894	0.466584	11.4354	9.95303
BBC3	1.96949	0.00216511	4.29295	8.45495
BBIP1	-1.01634	0.910757	16.0479	15.7898
BBS1	-1.02313	0.922556	21.6554	21.1658
BBS10	-1.41467	0.165976	6.30008	4.45338
BBS12	1.09185	0.724095	9.61188	10.4947
BBS2	1.04214	0.797853	37.6076	39.1925
BBS4	1.23856	0.160265	19.4297	24.065
BBS5	1.09782	0.825634	2.48383	2.72679
BBS7	1.39793	0.0647653	10.3542	14.4744
BBS9	-1.12536	0.709564	4.62601	4.11069
BBX	-1.04179	0.818017	92.3881	88.6818
BCAM	1.46179	0.262022	1.80055	2.63201
BCAP29	1.33071	0.0767901	15.3713	20.4547
BCAP31	-1.41868	0.0208347	55.9192	39.4165
BCAR1	1.01735	0.916511	49.7601	50.6233
BCAR3	-4.85853	4.76e-10	7.34362	1.51149
BCAS1	11.3326	8.83e-24	0.9453	10.7127
BCAS2	-1.14834	0.662068	3.45376	3.00763
BCAS3	1.41955	0.148706	5.14783	7.30763
BCAS4	1.04261	0.810473	18.6376	19.4317
BCAT1	1.08756	0.610138	56.7152	61.6815
BCAT2	1.94293	0.000329441	8.53786	16.5885
BCCIP	-1.04856	0.848438	20.0836	19.1536
BCDIN3D	-1.45342	0.0740931	7.96764	5.48199
BCKDHA	1.46432	0.0222854	11.2011	16.402
BCKDHB	-1.21443	0.25058	14.3112	11.7843
BCKDK	-1.01427	0.977178	14.0557	13.8579
BCL10	1.1783	0.321428	18.6884	22.0205
BCL11A	1.14631	0.695446	1.74804	2.00378
BCL2	2.12328	0.193338	0.731216	1.55258
BCL2L1	1.56658	0.0045402	17.3032	27.1068
BCL2L12	-1.04959	0.903636	11.5861	11.0387
BCL2L13	1.17389	0.27819	74.5936	87.5646
BCL2L2	-1.04626	0.785525	58.7041	56.1086
BCL3	9.58827	7.3e-36	4.39316	42.1228
BCL6	2.83871	1.26e-08	68.4018	194.173
BCL6B	1.31282	0.702811	0.877378	1.15184
BCL7A	-2.3643	4.59e-05	7.17743	3.03575
BCL7B	1.04938	0.893653	9.74729	10.2286
BCL7C	1.0403	0.840849	12.7138	13.2262
BCL9	-1.17963	0.324669	91.1074	77.2336
BCL9L	1.4472	0.00661209	50.2106	72.6646
BCLAF1	-1.17376	0.314491	114.402	97.4658
BCNT2	-1.15459	0.536202	136.619	118.327
BCO2	2.97639	0.00195862	1.43824	4.28075
BCOR	-1.12424	0.443461	40.2297	35.784
BCORL1	1.19645	0.456007	11.9928	14.3489
BCR	1.07228	0.766718	11.8739	12.7321
BCS1L	-1.42779	0.179734	3.78079	2.648
BDH1	-1.45909	0.280434	1.83698	1.25899
BDH2	1.74992	0.00016394	33.1496	58.0093
BDKRB1	15.0336	3.75e-21	0.760271	11.4296
BDKRB2	29.7121	1.03e-21	0.373723	11.1041
BDP1	-1.16153	0.362144	83.7538	72.1062
BEAN1	-1.95961	0.0646016	1.54918	0.790558
BECN1	1.17107	0.298578	25.4907	29.8512
BEGAIN	-2.29521	0.0206418	1.68043	0.732148
BEND3	-1.67458	0.0339757	4.17181	2.49126
BEND6	-1.49402	0.201823	5.45444	3.65085
BEND7	2.62563	0.00407358	2.1648	5.68397
BEST1	2.05452	0.0603528	1.42611	2.92998
BET1	-1.38518	0.0142757	34.0191	24.5593
BET1L	-1.28488	0.0514657	59.5536	46.3496
BEX2_2	-1.22299	0.269373	11.4044	9.32498
BEX5	-1.18577	0.351973	18.9541	15.9847
BFAR	1.10051	0.56658	73.0821	80.4276
BFSP1	-1.78414	0.0820264	2.99532	1.67886
BGN	-1.55248	0.00161842	6514.63	4196.28
BHLHB9	-1.06971	0.785844	8.59391	8.03386
BHLHE40	8.00277	6.55e-27	7.01901	56.1715
BHLHE41	-1.06387	0.849258	30.6718	28.8304
BICC1	1.60384	0.0020884	15.5742	24.9785
BICD2	1.05057	0.781829	41.6228	43.7277
BID	1.0147	0.907943	22.9252	23.2621
BIK	69.4017	1.24e-10	0.0286686	1.98965
BIN1	1.1727	0.410946	16.2515	19.058
BIN3	1.81861	0.000558738	11.1176	20.2187
BIRC2	1.26689	0.110835	37.3389	47.3044
BIRC3	11.1055	1.54e-25	21.6226	240.129
BIRC5	-3.20781	1.21e-08	74.2429	23.1444
BIRC6	1.21844	0.194669	107.436	130.904
BIVM	1.09665	0.619985	30.1925	33.1108
BLA-DQB	4.10815	0.186488	1.49172	6.12822
BLCAP	1.29209	0.0833585	21.7827	28.1451
BLM	-1.42023	0.0298052	14.6715	10.3304
BLMH	1.37678	0.0144809	20.0636	27.6231
BLOC1S1	-1.25043	0.216388	14.2858	11.4247
BLOC1S2	1.63307	0.024081	3.92174	6.40449
BLOC1S3_1	1.27984	0.164507	8.45563	10.8219
BLOC1S4	-1.10277	0.611958	14.6529	13.2873
BLOC1S5	-1.03249	0.865045	26.553	25.7176
BLOC1S6	1.34403	0.0415606	18.8915	25.3908
BLVRA	-1.27546	0.189209	13.3634	10.4774
BLVRB	-1.03624	0.873229	20.8535	20.1242
BLZF1	-1.33561	0.0305418	26.6341	19.9415
BMF	8.0137	2.02e-09	0.646275	5.17905
BMI1	1.25046	0.172899	22.476	28.1053
BMP1	9.77656	3.49e-48	85.2104	833.064
BMP2	5.35775	8.87e-20	4.23568	22.6937
BMP2K	1.35323	0.156191	4.797	6.49144
BMP3	2.61421	0.0174238	0.995371	2.60211
BMP4	-1.10497	0.876526	1.50315	1.36036
BMP5	-4.38495	5.89e-11	29.9643	6.83344
BMP6	-1.04932	0.977178	33.0438	31.4907
BMP7	120.557	1.25e-33	0.165925	20.0034
BMPER	-2.35747	2.95e-05	85.7962	36.3933
BMPR1A	-1.27236	0.086183	108.396	85.1932
BMPR1B	-6.22802	1.83e-14	8.32356	1.33647
BMPR2	-1.12704	0.533112	86.7859	77.0035
BMS1	1.04566	0.8028	36.6059	38.2773
BNC2	-1.59365	0.0137107	203.652	127.79
BNIP1	-1.38675	0.083561	8.23679	5.93964
BNIP2	-1.29697	0.15325	46.0415	35.4992
BNIP3	1.02353	0.748755	111.05	113.663
BNIP3L	1.18724	0.294624	44.75	53.1289
BOC	-3.00284	2.58e-12	141.611	47.1589
BOD1	-1.58534	0.000887549	27.916	17.6088
BOD1L1	1.14234	0.416489	84.7842	96.8526
BOK	1.13109	0.641397	4.73975	5.3611
BoLA	3.83589	8.89e-08	4.00591	15.3662
BOLA_1	1.66498	0.516635	0.93151	1.55094
BOLA_2	1.46806	0.306747	63.8831	93.784
BOLA_3	2.16914	0.0275549	7.94568	17.2352
BOLA1	-1.25131	0.530327	4.60662	3.68144
BOLA2B	1.64345	0.00132249	8.81909	14.4938
BOLA3	-2.56741	1.44e-08	20.2697	7.89501
BOLA-DMA	-1.39243	0.12086	8.86203	6.36442
BOLA-DMB	1.31308	0.645285	0.567346	0.744968
BOLA-DRB3	3.20626	0.02823	0.32743	1.04982
BOLA-NC1	2.31442	0.0658655	4.50882	10.4353
BOP1	1.22184	0.434159	17.5531	21.4471
BORA	-1.9244	0.000135046	48.3429	25.121
BORCS5	1.13978	0.628697	4.85827	5.53734
BORCS6	1.1429	0.615314	6.21608	7.10437
BORCS7	1.21748	0.274557	9.03581	11.0009
BORCS8	1.08486	0.795185	3.43454	3.72598
BPGM	1.20012	0.769355	1.34654	1.61601
BPHL	1.5201	0.0269987	5.29174	8.04395
BPNT1	1.13007	0.551175	18.0602	20.4093
BPTF	-1.0756	0.67711	150.353	139.784
BRAF	1.23473	0.271426	58.4183	72.1311
BRAP_1	-1.29508	0.55372	1.7659	1.36354
BRAP_2	1.19123	0.348703	12.4301	14.8071
BRAT1	1.00302	0.98606	16.078	16.1265
BRCA1	-2.36761	1.63e-08	49.3897	20.8606
BRCA2	-1.91448	4.12e-07	55.762	29.1264
BRCC3	1.10393	0.701754	11.0645	12.2144
BRD1	-1.14469	0.386487	35.3387	30.8717
BRD2	-1.03465	0.85336	40.3678	39.0158
BRD3	-1.47189	0.00265668	45.0963	30.6384
BRD4	1.42813	0.0106439	64.1946	91.678
BRD7	1.05964	0.723408	40.2622	42.6635
BRD8	-1.02033	0.918738	79.1014	77.5251
BRD9	-1.04599	0.787499	39.6335	37.8907
BRE	1.5379	0.00453954	13.2032	20.3053
BRF1	-1.01337	0.931758	36.53	36.0481
BRF2	1.07072	0.7971	7.15996	7.66628
BRI3	1.30771	0.105362	18.0158	23.5594
BRI3BP	-2.54359	8.71e-07	8.34996	3.28274
BRIP1	-1.64876	0.00396053	16.8743	10.2345
BRIX1	-1.04151	0.836591	19.1281	18.3658
BRK1	-1.05018	0.807569	33.4394	31.8416
BRMS1	1.36774	0.0898612	12.1926	16.6763
BRMS1L	-1.55674	0.00654008	13.4442	8.63612
BROX	1.33654	0.034559	38.6502	51.6577
BRPF1	1.02512	0.911249	21.9896	22.542
BRPF3	-1.21156	0.310776	32.6066	26.913
BRSK1	-1.51541	0.126241	5.92921	3.91262
BRWD1	-1.17692	0.274385	70.1604	59.6134
BRWD3	-1.02641	0.866026	90.4857	88.1576
BSCL2	1.25016	0.183958	17.7853	22.2344
BSDC1	-1.09204	0.61446	35.8369	32.8163
BSG	1.02322	0.896487	315.367	322.69
BSN	1.30431	0.6771	0.838822	1.09408
BTAF1	-1.33425	0.0391133	96.7616	72.5215
BTBD1	-1.04315	0.79584	34.6566	33.2229
BTBD10	-1.25214	0.15659	17.935	14.3234
BTBD11_1	-4.00521	0.00497778	1.30067	0.324745
BTBD11_2	-2.34059	0.0490262	4.27908	1.8282
BTBD19	1.62415	0.0309726	13.5374	21.9867
BTBD2	1.11727	0.484551	64.9022	72.5131
BTBD3	-1.82766	0.000148098	168.238	92.0512
BTBD6	-1.47063	0.284335	1.81123	1.2316
BTBD7	-1.15378	0.449164	58.3964	50.613
BTBD8	1.31296	0.42454	1.65757	2.17633
BTBD9_1	1.0486	0.859706	3.3382	3.50042
BTBD9_2	-1.14861	0.60894	8.7634	7.62957
BTC	8.96221	4.15e-08	1.84911	16.5721
BTD	-1.1002	0.573349	17.7192	16.1054
BTF3	1.50241	0.00462438	74.3493	111.703
BTF3L4	-1.10735	0.552829	18.8866	17.0557
BTG1	2.10366	3.11e-06	158.782	334.023
BTG2	2.34155	7.96e-07	44.4365	104.05
BTG3	1.49909	0.00811543	82.9911	124.411
BTRC	-1.27528	0.100978	27.8537	21.8412
BUB1	-2.58651	7.31e-09	58.5072	22.6202
BUB1B	-2.95398	1.28e-08	69.5178	23.5336
BUB3	-1.4616	0.00480441	78.548	53.7412
BUD13	-1.16482	0.373519	15.5344	13.3364
BUD31	-1.1565	0.692434	15.2025	13.1452
BYSL	1.16303	0.556785	4.78368	5.56355
BZRAP1	1.13289	0.502102	14.3533	16.2607
BZW1	1.54944	0.0012793	124.705	193.224
BZW2	1.63246	0.00214847	20.9276	34.1634
C10H14orf1	1.1741	0.325558	14.2349	16.7132
C10H14orf119	-1.13903	0.434655	29.8742	26.2279
C10H14orf166	1.01859	0.865466	118.098	120.294
C10H14orf37	-1.01832	0.911385	14.3884	14.1296
C10H14orf53	2.46891	0.63513	0.847445	2.09227
C10H14orf93	1.87874	0.00171131	3.96418	7.44766
C10H15orf41	1.33253	0.0862315	9.9586	13.2701
C10H15orf48	24.6249	3.67e-73	2.76916	68.1905
C10H15orf52	1.46778	0.330652	1.30633	1.91741
C10H15orf57	1.38407	0.0256743	14.6894	20.3312
C10H15orf59	1.81467	0.162674	0.793566	1.44006
C10H15orf61	-1.03801	0.846037	1.74137	1.67761
C11H2orf40	-3.08999	8.26e-07	118.156	38.2382
C11H2orf42	1.01901	0.932347	7.82035	7.96903
C11H2orf44	-1.10934	0.816688	4.93748	4.45084
C11H2orf49	1.09076	0.627233	19.271	21.0201
C11H2orf68	1.15284	0.464752	16.353	18.8525
C11H9orf114	2.05631	0.00293541	2.52492	5.19202
C11H9orf116	1.53003	0.304963	1.84556	2.82375
C11H9orf142	1.69594	0.0613144	1.88512	3.19706
C11H9orf16	2.33357	0.00289223	3.54435	8.27099
C11H9orf172	2.5782	2.28e-06	5.7345	14.7847
C11H9orf50	2.54462	0.00880562	1.06076	2.69924
C11H9orf69	-1.03248	0.850881	21.6032	20.9235
C11H9orf78	1.23429	0.188701	17.2324	21.2698
C13H20orf194	-1.47845	0.00645686	37.7421	25.5281
C13H20orf196	1.12575	0.821389	1.01144	1.13862
C13H20orf24	1.07605	0.768704	15.0034	16.1444
C13H20orf27	-1.26547	0.131567	30.1336	23.8122
C13H20orf96	-1.15422	0.641907	2.57872	2.23417
C14H8orf22	-1.6198	0.0925427	6.03248	3.72421
C14H8orf33	1.08364	0.739909	5.63907	6.11071
C14H8orf37	1.05625	0.751933	72.2564	76.3205
C14H8orf59	1.06291	0.852539	1.18628	1.26091
C14H8orf76	1.30259	0.166218	6.67586	8.69588
C14H8orf82	1.13104	0.610024	5.7558	6.51006
C14H8orf88	-3.42672	1.31e-05	6.1998	1.80925
C14H8orf89	1.18583	0.474959	11.4844	13.6186
C15H11orf31	1.04637	0.821521	24.8598	26.0127
C15H11orf42	-1.20535	0.580064	3.60147	2.98791
C15H11orf49	-1.01358	0.960294	4.97494	4.9083
C15H11orf57	1.07968	0.695851	9.86106	10.6468
C15H11orf58	-1.14628	0.37796	146.903	128.157
C15H11orf70	-1.05815	0.842451	6.24904	5.90565
C15H11orf71	-1.1765	0.649018	3.36711	2.86196
C15H11orf74	-1.19503	0.359734	15.5388	13.0028
C15H11orf96	1.23934	0.238165	37.8195	46.8711
C16H1orf112	-2.2638	7.2e-06	9.80642	4.33185
C16H1orf116	2.85207	3.05e-05	6.64735	18.9587
C16H1orf159	1.06128	0.859956	2.60125	2.76067
C16H1orf167	1.23772	0.56537	2.27908	2.82086
C16H1orf174	1.4522	0.0297193	10.0531	14.5991
C16H1orf21	-1.15685	0.648859	27.0859	23.4134
C16H1orf233	-1.02889	0.860676	12.9639	12.5998
C16H1orf27	-1.04515	0.79867	28.5728	27.3385
C16H1orf74	-1.06295	0.846463	8.02084	7.54586
C16H1orf95	1.8215	0.0917181	1.72883	3.14907
C17H12orf43	-1.05699	0.861354	8.91876	8.43792
C17H12orf49	1.16331	0.535392	5.36436	6.24043
C17H12orf65	-1.19487	0.466467	7.26815	6.0828
C17H22orf39	1.08403	0.810933	2.88617	3.1287
C17H4orf33	-1.03331	0.877125	4.32314	4.18377
C17H4orf46	-2.21183	1.43e-08	37.6771	17.0344
C18H16orf46	-1.95224	0.0214005	3.57781	1.83267
C18H16orf70	1.17619	0.622191	2.44101	2.87108
C18H16orf74	1.54662	0.19348	5.55724	8.59496
C18H16orf87	1.1917	0.47981	4.71744	5.62177
C18H19orf12	1.33737	0.051118	18.7139	25.0273
C18H19orf18	-1.14316	0.762129	14.948	13.076
C18H19orf33	-1.13208	0.804967	1.02812	0.908166
C18H19orf47	-1.36563	0.276254	5.83135	4.27007
C18H19orf48	-1.17099	0.339126	49.3469	42.1412
C18H19orf54	1.06184	0.7656	9.17164	9.73883
C18H19orf68	-1.31219	0.394961	8.28265	6.3121
C19H17orf100	-1.00441	0.931752	3.76648	3.74992
C19H17orf49	1.02844	0.95208	19.3153	19.8646
C19H17orf53	-1.94518	0.00592315	4.60749	2.36867
C19H17orf58	-1.49833	0.0733519	5.29587	3.53451
C19H17orf62	-1.24619	0.132273	24.5032	19.6624
C19H17orf75	1.01242	0.959089	21.7542	22.0244
C19H17orf80	-1.11776	0.492693	32.8373	29.3778
C19H17orf89	-1.08856	0.811589	3.51161	3.22594
C19H17orf96	1.0815	0.859956	1.61202	1.7434
C1D	-1.62944	0.00132191	15.1211	9.27993
C1GALT1	9.02212	1.28e-47	6.22826	56.1921
C1GALT1C1	-1.36354	0.0391133	31.0964	22.8056
C1H21orf2	-1.67107	0.000378588	21.3083	12.7513
C1H21orf33	1.40822	0.024745	18.3682	25.8665
C1H21orf58	-1.35484	0.277388	4.79409	3.5385
C1H21orf59	1.29525	0.0914607	16.9836	21.9981
C1H21orf91	1.33658	0.206692	6.28878	8.40542
C1H3orf17	1.30132	0.230615	7.83796	10.1997
C1H3orf33	-2.00659	5.38e-06	14.2694	7.11125
C1H3orf38	-1.34587	0.0725658	16.3063	12.1158
C1H3orf58	1.98324	8.38e-06	38.9757	77.2979
C1H3orf70	-2.33538	9.84e-10	29.6976	12.7164
C1H3orf80	30.762	5.39e-16	0.123572	3.80132
C1QBP	-1.06592	0.768795	27.5179	25.8161
C1QL1	-1.62611	0.0331049	23.233	14.2875
C1QTNF1	1.83375	6.4e-05	22.5928	41.4296
C1QTNF2	-4.85348	1.1e-06	3.94177	0.812154
C1QTNF3	-4.59594	1.6e-09	435.49	94.7555
C1QTNF5	2.21647	0.00150199	79.5432	176.305
C1QTNF6	-1.56855	0.0982897	4.62681	2.94974
C1QTNF8	-1.39367	0.153546	46.641	33.4664
C1R	49.3985	1.66e-116	6.21261	306.894
C1RL	3.54398	6.51e-09	5.08045	18.005
C1S	45.6123	1.6e-111	16.9362	772.501
C2	20.9586	3.65e-27	0.430805	9.02907
C20H5orf22	-1.05919	0.819699	8.87722	8.38117
C20H5orf28	1.67804	0.110145	2.20285	3.69647
C20H5orf34	1.03363	0.905265	11.4604	11.8458
C20H5orf42	1.03432	0.80967	77.0702	79.7154
C20H5orf49	-2.68246	0.00106714	6.68229	2.4911
C21H14orf132	2.01569	0.0772144	0.747906	1.50754
C21H14orf142	-1.10144	0.651334	10.9319	9.9251
C21H14orf2	-1.12239	0.63251	26.6332	23.729
C21H14orf28	1.81436	0.0181784	2.75535	4.9992
C21H14orf79	1.73571	0.0802405	1.23844	2.14957
C21H14orf80	-2.64723	3.24e-09	26.2554	9.91806
C21H15orf39	-1.4947	0.0142264	16.6033	11.1081
C21H15orf40	1.29648	0.132126	11.4468	14.8405
C21H5orf51	1.47387	0.0359954	6.56512	9.67613
C22H3orf14	1.19588	0.690722	1.41591	1.69327
C22H3orf18	-1.46455	0.0605617	6.72219	4.58993
C22H3orf35	-2.23314	0.0541942	1.84123	0.824502
C22H3orf62	1.39831	0.266612	3.4466	4.8194
C22H3orf67	-1.04547	0.798107	13.0997	12.53
C23H6orf106	1.08553	0.737288	23.421	25.4242
C23H6orf136	-1.04422	0.862643	5.03377	4.82061
C23H6orf47	1.00084	0.993656	6.58017	6.58567
C23H6orf62	1.35216	0.0322642	81.6263	110.371
C23H6orf89	1.25532	0.102257	113.251	142.167
C24H18orf21	1.23697	0.30072	8.27597	10.2371
C24H18orf25	1.00453	0.993656	6.40538	6.43436
C24H18orf32	-1.0418	0.820376	15.3563	14.7401
C24H18orf42	-2.78339	0.00427876	2.50792	0.90103
C24H18orf54_1	-2.48529	2.33e-05	7.11898	2.86445
C24H18orf54_2	-1.66717	0.294198	1.5749	0.944652
C24H18orf8	-1.12617	0.588975	11.2449	9.98504
C25H16orf13	-1.116	0.69759	10.4938	9.40302
C25H16orf45	-1.65509	0.285786	60.0234	36.2659
C25H16orf52	1.01955	0.882363	9.45005	9.63476
C25H16orf58	-1.72499	0.0125728	11.7183	6.79325
C25H16orf59	-1.14146	0.585844	7.56866	6.63066
C25H16orf62	-1.23458	0.176211	36.8053	29.8121
C25H16orf71	1.03571	0.893559	1.50998	1.5639
C25H16orf72	1.06275	0.750869	54.5508	57.9737
C25H16orf91	1.22004	0.175985	18.4378	22.4948
C25H16orf96	-1.68068	0.183799	1.96527	1.16932
C25H7orf26	-1.07193	0.712178	13.3662	12.4693
C25H7orf43	-1.24686	0.233879	13.0616	10.4756
C25H7orf50	1.24766	0.252003	9.78798	12.2121
C25H7orf61	-1.01306	0.928402	12.2482	12.0903
C26H10orf131	-1.58869	0.308281	4.02551	2.53386
C26H10orf2	1.80521	0.000118288	7.00351	12.6428
C26H10orf76	1.30147	0.137529	18.6011	24.2089
C26H10orf88	1.1963	0.386555	7.22692	8.64555
C27H4orf47	-1.50535	0.00383211	39.1468	26.0051
C27H8orf48	-1.32472	0.315711	4.05257	3.05919
C28H10orf107	-1.61079	0.0837824	4.93952	3.06653
C28H10orf35	1.22719	0.255239	9.80786	12.0361
C28H10orf54	8.58303	1.08e-19	1.01507	8.71236
C28H1orf131	1.00836	0.968414	7.20007	7.26028
C28H1orf198	1.13061	0.462755	15.3176	17.3182
C29H11orf24	-1.60359	0.00212326	58.0055	36.1723
C29H11orf54	-1.03152	0.876526	15.6598	15.1814
C29H11orf68	-1.06637	0.691587	27.1475	25.4578
C29H11orf73	-1.04874	0.830311	16.4397	15.6756
C29H11orf84	-1.57959	0.000546133	25.2828	16.0059
C29H11orf95	-1.67647	0.018559	10.0899	6.01855
C2CD2	3.89626	1.54e-09	5.87647	22.8962
C2CD2L	-1.44162	0.0313678	15.7629	10.9342
C2CD3_1	-1.12152	0.461738	31.2397	27.8548
C2CD3_2	1.04607	0.882363	3.8045	3.97976
C2CD4B	2.75318	0.00394639	0.994624	2.73838
C2CD4D	-2.08363	0.136625	1.24333	0.596715
C2CD5	1.01556	0.925436	62.2118	63.18
C2H2orf47	-1.48667	0.0373283	8.64741	5.81664
C2H2orf69	-1.5793	0.00229203	22.4095	14.1895
C2H2orf72	1.55918	0.161157	1.48033	2.3081
C2H2orf76	-1.21134	0.717933	2.86199	2.36267
C3	87.1298	3.83e-57	1.50711	131.314
C3H1orf109	-1.00717	0.949284	17.9033	17.7759
C3H1orf122	-2.43545	5.38e-10	22.9276	9.41414
C3H1orf123	-1.25655	0.107568	30.0899	23.9464
C3H1orf162	1.91612	0.129714	0.546799	1.04773
C3H1orf210	5.0165	0.000563854	0.307845	1.54431
C3H1orf216	1.75914	0.0572141	1.81754	3.19731
C3H1orf226	7.24683	4.87e-08	0.487681	3.53415
C3H1orf43	-1.02361	0.916814	55.3501	54.0736
C3H1orf50	-1.40181	0.0572016	12.274	8.75579
C3H1orf52	-1.17319	0.480233	7.2056	6.14187
C3H2orf54	267.058	2.56e-15	0	3.85483
C3H2orf82	-1.58079	0.0776833	269.589	170.541
C4H7orf25	-1.37164	0.0577368	13.6004	9.91539
C4H7orf31	-1.11999	0.932198	1.35647	1.21115
C4H7orf49	1.48416	0.0362979	8.36912	12.4212
C4H7orf55	-1.04228	0.833708	8.61688	8.26733
C4H7orf57	1.657	0.301664	5.65208	9.36551
C4H7orf60	1.51665	0.297846	0.943903	1.43157
C4H7orf73	-1.14128	0.424223	209.389	183.469
C5AR2	80.966	1.89e-42	0.295226	23.9033
C5H12orf10	1.12192	0.673806	8.2951	9.3064
C5H12orf29	1.06034	0.779399	10.3135	10.9359
C5H12orf45	-1.10769	0.684583	13.7865	12.4462
C5H12orf56	-4.38979	0.000107025	2.45153	0.558463
C5H12orf57	1.75949	6.46e-05	12.9239	22.7395
C5H12orf66	1.16735	0.725473	1.31726	1.5377
C5H12orf73	-1.28047	0.22548	12.542	9.7948
C5H12orf75	-2.38317	0.000160552	5.65715	2.3738
C5H22orf23	-3.55885	1.94e-05	10.5695	2.96993
C6H4orf3	1.01776	0.907107	123.726	125.923
C6H4orf32	1.00035	0.967997	3.63718	3.63845
C6H4orf48	1.78231	0.127927	0.787508	1.40358
C7	-1.84588	0.0371013	5.42714	2.94013
C7H19orf24	1.69181	0.00143084	6.36887	10.7749
C7H19orf25	1.02735	0.900157	7.97255	8.19057
C7H19orf38	-2.97134	0.00645267	35.5718	11.9716
C7H19orf43	-1.07658	0.646671	37.1171	34.4767
C7H19orf44	-1.41926	0.118776	6.25	4.40372
C7H19orf52	-1.24721	0.212358	11.9286	9.56421
C7H19orf53	1.39182	0.038523	18.8069	26.1758
C7H19orf60	1.0438	0.968414	8.76917	9.15329
C7H19orf66	2.36791	5.05e-06	4.53563	10.74
C7H19orf70	1.31446	0.157658	9.74459	12.8089
C7H1orf35	1.43627	0.0531924	7.62045	10.945
C7H5orf15	-1.80856	0.000275851	633.34	350.189
C7H5orf24	1.47473	0.0112811	27.8163	41.0216
C7H5orf30	-1.70932	0.0282697	8.92447	5.22107
C7H5orf45	1.09895	0.704077	5.77442	6.34582
C7H5orf63	1.57605	0.220208	1.44563	2.27838
C8G	-1.1406	0.536003	10.8006	9.46917
C8H4orf27	-1.77586	0.00160313	10.4599	5.89006
C8H9orf131	-1.28899	0.777015	1.74027	1.3501
C8H9orf152	9.90112	7.48e-13	1.7765	17.5894
C8H9orf24_1	1.87478	0.15763	0.74261	1.39223
C8H9orf3	2.0178	3.48e-05	94.409	190.499
C8H9orf40	-1.3278	0.261183	9.71373	7.31568
C8H9orf43	-1.93772	0.0593398	2.41373	1.24565
C8H9orf64	1.67609	0.0120663	3.77028	6.31933
C8H9orf72	1.05904	0.731457	15.1101	16.0022
C8H9orf84	-2.14715	0.0118838	2.53559	1.18091
C8H9orf85	-1.08623	0.975854	0.86918	0.800178
C8H9orf91	1.40682	0.0367989	28.0702	39.4897
C9H6orf120	1.32676	0.0393291	22.1864	29.4362
C9H6orf163	1.00824	0.978393	1.01085	1.01919
C9H6orf203	-1.05855	0.785667	9.67762	9.14235
CA11	-1.54561	0.133758	3.56587	2.30709
CA12	6.15582	5.48e-10	35.5195	218.652
CA2	1.44149	0.235615	3.42425	4.93601
CA4	1567.4	4.78e-39	0.0326365	51.1543
CA5B	1.762	0.198976	0.717909	1.26496
CA8	7.63518	2.37e-09	1.91833	14.6468
CA9	-1.37745	0.150801	52.9918	38.471
CAAP1	-1.26008	0.347807	8.81722	6.99734
CAB39	-1.1653	0.285786	49.1695	42.1946
CAB39L	-1.05025	0.690341	37.341	35.5546
CABIN1	-1.07845	0.691587	59.097	54.7984
CABLES1	1.64802	0.014315	7.80213	12.858
CABLES2	-1.06987	0.701492	31.6982	29.6281
CACFD1	1.04279	0.800649	30.0437	31.3294
CACHD1	-1.79123	0.219953	3.50986	1.95947
CACNA1A	1.43681	0.337208	4.61208	6.62667
CACNA1B_1	-15.337	3.96e-07	2.43971	0.159074
CACNA1C	5.19573	1.44e-19	4.12639	21.4396
CACNA1E	-3.12809	0.0255037	11.7176	3.74592
CACNA1G	1.0724	0.765011	10.6461	11.4168
CACNA1H	1.04245	0.868475	121.864	127.036
CACNA2D1	-1.71606	0.00478734	232.39	135.421
CACNA2D2	1.60161	0.179964	2.03583	3.2606
CACNB1	1.42264	0.0362346	13.1704	18.7366
CACNB3	1.75634	0.0456539	2.6007	4.56771
CACNG4	-3.40122	6.46e-11	15.4317	4.53712
CACUL1	-1.32639	0.0346096	46.4096	34.9895
CACYBP	1.06879	0.697838	28.9619	30.9543
CAD	-1.3205	0.0713367	74.8646	56.694
CADM1	-1.70472	0.00893958	27.402	16.0742
CADM4	2.71589	0.032635	0.525359	1.42682
CAGE1	-1.42372	0.624107	4.33865	3.0474
CALCOCO1	1.96089	1.49e-05	41.2377	80.8627
CALCOCO2	-1.07716	0.657827	43.4153	40.3053
CALD1	1.85778	3.33e-05	101.06	187.748
CALHM2	-1.24196	0.425003	9.829	7.91409
CALM	-1.18076	0.588077	4.13664	3.50336
CALM1	-1.62998	0.000191119	135.991	83.4309
CALM2	1.13456	0.725336	148.08	168.006
CALM3	-2.41624	2.34e-10	203.131	84.0693
CALML4	1.1606	0.512731	7.64671	8.87474
CALR	1.38951	0.0622659	522.694	726.291
CALU	-1.69924	0.000240295	554.649	326.409
CAMK1	1.79674	0.0578255	1.77758	3.19386
CAMK1D	1.71271	0.0184214	12.474	21.3643
CAMK1G	5.23824	5.5e-08	0.851253	4.45906
CAMK2D	1.06773	0.778004	12.1091	12.9293
CAMK2G	-1.49612	0.0240437	9.58009	6.4033
CAMK2N1	2.67586	0.0011862	3.25728	8.71602
CAMKK1	-1.45327	0.30068	2.44937	1.68541
CAMKK2	-2.33529	9.67e-06	9.72493	4.16433
CAMKMT	1.03159	0.986795	2.16449	2.23286
CAMLG	-1.04008	0.874374	21.5299	20.7003
CAMSAP1	-1.41473	0.00578481	45.1835	31.938
CAMSAP2	-1.17221	0.308315	151.475	129.221
CAMSAP3	1.05666	0.807114	2.63521	2.78454
CAMTA1	1.14823	0.656031	3.15032	3.61728
CAMTA2	-1.16938	0.327535	29.3785	25.1232
CAND1	-1.27582	0.0920068	97.7026	76.58
CAND2	-1.84455	0.00156878	11.8873	6.44456
CANT1	-1.63112	0.000217272	66.947	41.0435
CANX	1.03919	0.828231	559.669	581.602
CAP1	1.18152	0.272342	50.2557	59.3783
CAPG	4.09622	1.67e-08	8.73547	35.7824
CAPN1	1.30727	0.0929926	13.7818	18.0165
CAPN10	-1.0826	0.781414	10.2158	9.4364
CAPN11	-3.06287	0.000211104	3.71056	1.21147
CAPN15	1.07118	0.697626	27.551	29.5119
CAPN2	1.16444	0.43477	162.56	189.291
CAPN5	2.0142	0.0516909	5.49688	11.0718
CAPN6	1.56245	0.00127624	699.514	1092.96
CAPN7	-1.55779	0.00247811	84.4193	54.1916
CAPNS1	-1.17723	0.340102	124.593	105.835
CAPRIN1	-1.15908	0.339894	229.055	197.618
CAPRIN2	-2.10691	1.01e-06	21.7998	10.3468
CAPS	-1.76206	0.00639661	48.8126	27.702
CAPS2	-2.05235	0.203271	1.27288	0.620204
CAPZA1	1.24016	0.155752	93.7822	116.305
CAPZA2	1.0477	0.785129	31.005	32.4838
CAPZB	1.27626	0.122386	69.7708	89.046
CARD10	-1.20636	0.657216	1.59933	1.32575
CARD19	-1.20197	0.330027	16.5936	13.8054
CARD6	1.11336	0.916967	1.36348	1.51804
CARF	-1.05017	0.824929	16.2527	15.4762
CARHSP1	1.0782	0.845111	43.9889	47.4291
CARKD	1.25322	0.11985	23.1084	28.9599
CARM1	1.05254	0.761074	68.5546	72.1562
CARNMT1	1.04669	0.839191	19.5311	20.443
CARNS1	-1.88999	0.00751733	6.86692	3.63331
CARS	1.52371	0.00894803	20.6991	31.5395
CARS2	1.36316	0.0620968	14.2837	19.471
CASC1	1.20697	0.61446	1.54926	1.8699
CASC3	1.00703	0.953726	62.8072	63.2489
CASC4	-1.86563	2.19e-06	199.053	106.695
CASC5	-3.21372	4.15e-14	110.163	34.279
CASD1	-1.07309	0.666213	38.9651	36.311
CASK	-1.21281	0.190361	74.1166	61.1114
CASKIN1	-4.19786	5.63e-09	16.1956	3.85806
CASKIN2	-2.01952	1.05e-07	94.9625	47.0224
CASP2	-1.18138	0.362209	15.637	13.2362
CASP3	4.82242	1.83e-29	21.0782	101.648
CASP4	46.4985	5.52e-50	0.884455	41.1258
CASP6	1.59016	0.0264081	7.18909	11.4318
CASP7	3.0896	0.00606142	7.72026	23.8525
CASP8	7.49056	8.3e-20	2.40697	18.0295
CASP8AP2	-1.11896	0.546988	36.3193	32.4581
CASP9	1.38047	0.108489	8.44023	11.6515
CAST	1.48193	0.00750482	56.5011	83.7309
CAT	1.13388	0.416793	60.4631	68.5579
CATIP	26.938	2.51e-09	0.0856481	2.30718
CATSPER2	1.13622	0.830769	1.50022	1.70459
CATSPERD	-1.17625	0.358375	48.5637	41.2871
CATSPERG	-1.05444	0.774294	29.2479	27.7379
CAV1	1.41821	0.121164	17.7687	25.1997
CAV2	-1.3441	0.173361	10.3516	7.7015
CBARP	1.14287	0.777015	1.50948	1.72514
CBFA2T2	-1.36728	0.0243478	46.3706	33.9144
CBFA2T3	1.66428	0.136625	2.21457	3.68566
CBFB	-1.40809	0.0236032	43.848	31.1401
CBL	1.36025	0.061153	20.7548	28.2317
CBLB	1.18909	0.567878	4.91608	5.84566
CBLL1	1.11375	0.680459	7.43767	8.28374
CBLN3	2.18304	0.0844507	0.582697	1.27205
CBR1_1	-2.00137	0.15283	1.39138	0.695213
CBR3	13.4491	1.92e-09	0.180194	2.42345
CBR4	-1.22788	0.296974	27.9892	22.7947
CBS	1.47952	0.198239	14.5527	21.531
CBWD2	-1.35218	0.101778	21.2399	15.7079
CBX2	-1.15256	0.736412	0.923162	0.800964
CBX3	-1.18278	0.28916	45.0913	38.1232
CBX4	1.65539	0.0044403	14.1867	23.4844
CBX5	-1.35096	0.023653	39.5411	29.2688
CBX6	-1.37559	0.070707	80.2673	58.351
CBX7	1.41896	0.147515	5.22757	7.4177
CBX8	-1.35839	0.206037	5.99346	4.41219
CBY1	-1.67028	0.00116726	16.6694	9.97997
CC2D1A	-1.01457	0.947313	23.0643	22.7332
CC2D1B	1.42396	0.261941	23.2985	33.1762
CC2D2A	-1.16932	0.37843	22.1189	18.916
CC2D2B	-1.49869	0.0851532	18.6325	12.4325
CCAR1	-1.00306	0.993656	52.7233	52.5624
CCAR2	-1.08766	0.609321	129.57	119.126
CCBL1_1	1.47618	0.176865	2.98177	4.40163
CCBL1_2	1.33417	0.398532	2.67594	3.57017
CCBL2	1.06089	0.780313	10.9263	11.5917
CCDC102A	-1.38647	0.0492082	18.9544	13.6709
CCDC103	-1.6967	0.212917	2.86016	1.68572
CCDC106	1.16377	0.434159	11.0699	12.8829
CCDC107	1.63523	0.0602422	4.37873	7.16022
CCDC109B	1.07503	0.793162	32.9961	35.4717
CCDC110	-1.10804	0.721853	5.83566	5.26663
CCDC112	1.76636	0.0171746	3.62442	6.40203
CCDC114	-1.17434	0.506999	6.97416	5.93881
CCDC115	-1.60662	0.0168941	13.3005	8.27852
CCDC117	1.54288	0.00639169	36.128	55.7413
CCDC12	-1.23	0.228298	30.0915	24.4647
CCDC120	1.1906	0.291614	16.4356	19.5683
CCDC121	-1.22849	0.53235	3.38803	2.75788
CCDC124	1.04829	0.784733	11.1883	11.7286
CCDC125	-1.08046	0.736662	7.77844	7.19919
CCDC126	-2.03213	0.0101683	16.449	8.09447
CCDC127	1.04862	0.785017	21.879	22.9427
CCDC130	1.24504	0.298442	7.29868	9.08717
CCDC134	-1.66412	0.0353011	4.9695	2.98627
CCDC136	1.66291	0.242841	1.60671	2.67181
CCDC137	-1.16703	0.657827	9.10798	7.8044
CCDC138	1.54524	0.0411429	3.76914	5.82423
CCDC14	-1.14973	0.529435	32.7399	28.4761
CCDC142	-1.38083	0.0498327	13.9348	10.0917
CCDC149	1.49127	0.054003	5.02628	7.49556
CCDC15	1.02288	0.89345	23.1833	23.7137
CCDC150	1.83988	0.0322692	1.84659	3.3975
CCDC151	-2.30049	0.0330557	1.88677	0.820161
CCDC155	1.47101	0.466198	0.962497	1.41585
CCDC157	1.94391	0.0725658	0.920777	1.78991
CCDC159	-1.07556	0.887047	0.89794	0.834856
CCDC160	-1.24823	0.50526	2.55542	2.04724
CCDC166	-1.09126	0.861493	2.20718	2.02259
CCDC167	-1.36079	0.342221	9.49527	6.97778
CCDC170	1.41724	0.69734	0.819767	1.1618
CCDC171	-1.49678	0.123423	5.4917	3.66901
CCDC173	-1.60686	0.000165176	56.9636	35.4502
CCDC174	1.25196	0.244108	8.29491	10.3849
CCDC18	-1.89536	4.13e-05	30.4455	16.0632
CCDC183	1.30206	0.464654	1.77056	2.30538
CCDC184	-1.10203	0.813675	6.29332	5.71065
CCDC186	-1.25906	0.0924914	56.8048	45.1168
CCDC187	-2.16602	0.00208783	20.4959	9.46248
CCDC188	-3.43939	9.8e-05	4.47558	1.30127
CCDC189	-1.0873	0.83983	1.94786	1.79147
CCDC190	1.07349	0.898846	3.74824	4.0237
CCDC191	1.09137	0.701609	11.0341	12.0422
CCDC22	1.43047	0.0573858	6.40327	9.15969
CCDC24	2.533	0.0269987	0.515992	1.30701
CCDC25	-1.14702	0.489539	11.6041	10.1168
CCDC28A	1.2918	0.3424	3.66446	4.73374
CCDC28B	1.28369	0.132273	15.351	19.706
CCDC3	-6.90695	1.09e-10	28.3839	4.10947
CCDC30	1.25493	0.635373	2.1431	2.68944
CCDC34	-2.11666	0.0131819	3.3346	1.57541
CCDC36	1.46458	0.167858	2.78683	4.08155
CCDC40	1.19003	0.578745	5.24588	6.24276
CCDC43	1.08579	0.62925	18.3587	19.9337
CCDC47	-1.1594	0.380048	69.8761	60.2694
CCDC50	1.24718	0.196076	15.1941	18.9499
CCDC51	1.07637	0.697519	12.4784	13.4313
CCDC53	1.42191	0.058743	6.66308	9.47432
CCDC57	1.02172	0.823142	21.4205	21.8858
CCDC58	-1.14674	0.640867	8.21673	7.16529
CCDC59	-1.20328	0.292388	18.9981	15.7886
CCDC6	-1.22785	0.216457	136.582	111.236
CCDC60	4.07664	7.58e-05	1.16881	4.7648
CCDC61	-1.40093	0.0861365	24.0576	17.1725
CCDC62	-1.71787	0.0158909	8.35328	4.86258
CCDC64	2.77383	0.00491661	0.957476	2.65587
CCDC66	-1.2577	0.26782	14.4439	11.4844
CCDC68	29.247	1.88e-07	0.0939416	2.74751
CCDC71	1.20216	0.351326	9.10626	10.9472
CCDC77	-1.19049	0.343806	16.6746	14.0064
CCDC78	-1.2292	0.446172	4.36769	3.55329
CCDC8	-1.13258	0.466467	166.52	147.028
CCDC80	1.36103	0.204414	115.284	156.904
CCDC82	1.042	0.842973	31.3564	32.6734
CCDC84	-1.2094	0.556149	5.2519	4.34257
CCDC85B	1.88422	0.0012101	8.86565	16.7049
CCDC85C	1.72658	0.0234223	2.75247	4.75235
CCDC86	1.24991	0.3853	5.0126	6.26527
CCDC87	1.45518	0.373923	0.723054	1.05217
CCDC88A	1.2785	0.0991015	156.874	200.563
CCDC88B	-1.50816	0.284202	1.97213	1.30764
CCDC9	1.76674	0.00198323	13.3828	23.6439
CCDC90B	1.01393	0.944473	17.3527	17.5944
CCDC91_1	-1.24097	0.259984	12.4708	10.0492
CCDC91_2	1.00801	0.97129	5.39963	5.44288
CCDC92	-1.26094	0.522212	2.72823	2.16365
CCDC93	1.14712	0.433714	19.6308	22.5188
CCDC94	-1.26132	0.352744	7.51893	5.96115
CCDC97	-1.0386	0.868736	20.2917	19.5376
CCER2	1.5052	0.46851	0.909863	1.36953
CCHCR1	-2.02993	6.1e-07	29.6132	14.5883
CCL2	14.3649	5.53e-19	1.48128	21.2784
CCL20	430.378	2.04e-41	2.15656	928.133
CCL25	-1.46451	0.0575713	7.15553	4.88597
CCL5	25.4762	3.4e-10	0.187883	4.78655
CCM2	1.25244	0.284157	15.1279	18.9468
CCNA1	-2.30477	0.00367187	11.7286	5.08883
CCNA2	-2.92233	3.08e-06	26.4157	9.03925
CCNB1	-2.8273	1.44e-05	28.0247	9.91218
CCNB1IP1	1.453	0.166206	3.3945	4.93221
CCNB2	-2.48648	0.000159866	27.6998	11.1402
CCNB3	-1.79087	0.000308276	14.6784	8.19627
CCNC	1.19249	0.242999	25.1997	30.0503
CCND2	-1.08273	0.754014	20.8226	19.2315
CCND3	-1.64282	0.000712245	71.1949	43.3369
CCNDBP1	1.27642	0.0786775	31.3519	40.018
CCNE1	-1.47747	0.167662	2.89873	1.96196
CCNE2	-2.0221	0.00469909	3.53793	1.74963
CCNF	-2.9915	4.44e-09	48.8527	16.3305
CCNG1	2.34413	2.84e-10	50.8962	119.307
CCNG2	-1.0437	0.779916	16.6102	15.9148
CCNH	1.00783	0.998188	6.82414	6.8776
CCNI	1.13286	0.443992	153.39	173.769
CCNI2	-1.16317	0.794314	1.47742	1.27017
CCNK	-1.1265	0.446921	33.2904	29.5522
CCNL1	1.60617	0.00060675	36.0003	57.8226
CCNL2	1.2737	0.150982	86.0012	109.54
CCNT1	-1.18831	0.333092	21.975	18.4927
CCNT2	1.22773	0.137148	58.5999	71.9447
CCNY	-1.08424	0.640468	53.2663	49.1278
CCNYL1	1.15309	0.411572	19.4004	22.3704
CCP110	-1.5776	0.0054048	40.3389	25.5698
CCPG1	1.13436	0.413104	122.19	138.607
CCR10	-1.43367	0.384775	1.27502	0.889337
CCS	1.02982	0.881916	13.7135	14.1224
CCSAP	-1.76511	0.00883943	40.6715	23.0419
CCSER1	2.229	0.000333004	4.08537	9.10627
CCSER2	-1.06063	0.717933	40.0415	37.7524
CCT2	1.04481	0.792608	52.3862	54.7336
CCT3	1.4273	0.0101527	58.9634	84.1585
CCT4	1.16853	0.301118	54.9508	64.2117
CCT5	-1.11057	0.558675	54.9437	49.4733
CCT6A	-1.30083	0.0698607	79.8642	61.3947
CCT6B	-1.37736	0.304962	2.96489	2.15259
CCT7	-1.13515	0.443776	72.0218	63.4472
CCT8	-1.26766	0.0848283	28.9746	22.8567
CCZ1	1.27187	0.372023	19.8254	25.2153
CD109	-1.20502	0.380672	1059.68	879.389
CD14	27.0128	2.93e-30	3.48827	94.228
CD151	2.25261	3.9e-08	86.3047	194.41
CD160	-1.29454	0.569501	1.42257	1.0989
CD163	-2.09896	0.195969	1.1513	0.548509
CD164	-1.07962	0.646682	189.556	175.576
CD24	-2.51928	1.51e-07	107.69	42.7463
CD247	1.32084	0.398532	2.82913	3.73682
CD248	1.36023	0.53795	3.18618	4.33393
CD276	1.39167	0.0600983	149.979	208.721
CD2AP	1.1809	0.322129	64.8233	76.5499
CD2BP2	1.20237	0.254814	21.4964	25.8466
CD302	2.74792	1.28e-11	50.5814	138.994
CD320	1.72152	0.00100994	7.6905	13.2393
CD34	1.43115	0.184972	4.56304	6.53041
CD3EAP	-1.17547	0.449489	7.58547	6.45313
CD40	12.9552	1.93e-29	2.15385	27.9036
CD44	79.1412	3.42e-106	4.93718	390.734
CD46	1.68981	0.000182433	171.95	290.562
CD47	2.84186	4.65e-13	144.93	411.871
CD55	16.1126	7.5e-30	1.21433	19.5659
CD58	1.19283	0.297703	91.2318	108.824
CD59	1.57136	0.00605029	16.2253	25.4958
CD63	1.13886	0.50232	237.162	270.095
CD68	-1.22447	0.596881	2.84848	2.32629
CD74	2.28589	0.108336	0.914802	2.09113
CD80	129.971	5.12e-19	0.0286686	3.72609
CD81	1.40509	0.0205133	122.796	172.54
CD82	2.08664	0.00385935	60.9829	127.249
CD9	3.95684	4.38e-19	113.218	447.984
CD93	1.24714	0.652168	5.96193	7.43536
CD99	-1.40143	0.0245263	781.109	557.364
CD99L2	-1.16422	0.291769	49.7959	42.772
CDA	58.2576	9.42e-35	1.63889	95.4781
CDADC1	1.56175	0.00248269	12.2003	19.0538
CDAN1	-2.05443	1.52e-07	43.5831	21.2142
CDC123	1.12187	0.515088	20.6743	23.1938
CDC14A	1.29814	0.389774	2.14604	2.78587
CDC14B	-1.08392	0.791767	4.51921	4.16932
CDC16	-1.13454	0.446079	22.0557	19.4402
CDC20	-2.78911	9.66e-06	55.6389	19.9486
CDC23	-2.03633	1.1e-05	21.6756	10.6444
CDC25A	-3.51586	2.17e-15	20.2503	5.75969
CDC25B	-1.887	0.000176957	42.3609	22.4488
CDC25C	-2.12782	0.000455972	7.94367	3.73324
CDC26	1.10593	0.638975	8.18203	9.04874
CDC27	-1.3618	0.0517932	89.3013	65.5758
CDC34	-1.09163	0.604516	19.9942	18.316
CDC37	-1.01295	0.948422	60.444	59.6712
CDC37L1	-1.07131	0.693105	13.064	12.1944
CDC40	1.00344	0.9862	25.1961	25.2827
CDC42	-1.02706	0.901468	145.809	141.967
CDC42BPA_2	1.19057	0.331297	108.306	128.945
CDC42BPB	1.11653	0.482352	140.135	156.465
CDC42BPG	-1.06459	0.761074	12.3396	11.591
CDC42EP1	4.11665	4.5e-22	25.2214	103.828
CDC42EP3	1.56233	0.00852071	28.2281	44.1016
CDC42EP4	-1.10562	0.531332	46.9509	42.4657
CDC42EP5	-1.1396	0.44351	116.579	102.298
CDC42SE1	1.15885	0.338975	76.0764	88.1614
CDC42SE2	-1.16839	0.440916	35.487	30.3726
CDC45	-2.18906	4.44e-08	28.5615	13.0474
CDC5L	1.91465	1.86e-05	12.1989	23.3566
CDC6	-3.89703	5.08e-10	17.6179	4.52086
CDC7	-1.14141	0.401577	42.1991	36.9711
CDC73	-1.02247	0.900249	48.4676	47.4027
CDCA2	-2.56705	8.42e-06	22.1679	8.63556
CDCA3	-3.13612	8.53e-08	39.8312	12.7008
CDCA4	-2.25924	3.67e-08	71.6333	31.7068
CDCA5	-2.9716	5.34e-06	9.15204	3.07983
CDCA7	-2.38598	3.04e-06	46.1435	19.3394
CDCA7L	-1.83616	0.000252145	16.2492	8.84953
CDCA8	-2.90252	7.49e-08	38.224	13.1692
CDCP1	1.88128	0.00450272	17.6305	33.168
CDH11	-1.56071	0.0108545	90.3291	57.8768
CDH13	-1.86978	0.00480564	18.9938	10.1583
CDH15	12.9545	2.16e-19	1.66384	21.5542
CDH2	-1.67707	0.359784	0.946101	0.564138
CDH20	-4.14954	0.00157783	4.11978	0.992828
CDH23	2.93202	2.55e-05	3.32481	9.74842
CDH24	-1.5943	0.0594182	6.04841	3.79377
CDH3	1.05356	0.798837	12.0283	12.6725
CDH5	1.07789	0.983488	3.32806	3.5873
CDH7	1.22191	0.566186	2.23069	2.72571
CDIP1	1.23558	0.258618	22.2632	27.508
CDIPT	1.45045	0.0255561	12.9674	18.8085
CDK1	-3.36501	5.67e-10	44.4877	13.2207
CDK10	1.2202	0.323549	11.6387	14.2015
CDK11B	-1.08506	0.623807	40.5894	37.4075
CDK12	-1.00468	0.976098	45.3768	45.1653
CDK13	-1.17385	0.266476	50.5002	43.0212
CDK14	-1.72942	5.59e-05	19.5962	11.331
CDK16	-1.42622	0.00529784	67.6783	47.453
CDK17	1.0969	0.628467	32.0209	35.1237
CDK18	-1.32012	0.192546	6.62603	5.01926
CDK19	-1.1204	0.465707	38.5622	34.4184
CDK2	-1.46365	0.00730227	24.962	17.0546
CDK20	1.07078	0.764723	13.102	14.0294
CDK2AP1	-3.18096	2.31e-14	253.338	79.6422
CDK2AP2	2.74478	6.93e-06	4.11074	11.2831
CDK3	1.51979	0.045705	7.4679	11.3497
CDK4	-1.20484	0.228426	44.9948	37.3451
CDK5	-1.45479	0.0509747	12.6617	8.70349
CDK5RAP1	1.01101	0.994771	13.2266	13.3723
CDK5RAP2	-1.34574	0.0787823	445.188	330.812
CDK5RAP3	-1.3342	0.0352902	35.2187	26.3969
CDK6	-1.44942	0.00961053	20.5334	14.1666
CDK7	1.62552	0.00237804	7.35787	11.9604
CDK8	1.11795	0.562229	10.7469	12.0145
CDK9	1.07039	0.665947	56.612	60.597
CDKAL1	-1.1212	0.534861	14.2088	12.6728
CDKL1	-4.19113	1.77e-07	7.14092	1.70382
CDKL2	-1.10109	0.784733	5.08533	4.61847
CDKL5	1.29625	0.179851	8.17638	10.5986
CDKN1A	12.3414	5.84e-40	8.77786	108.331
CDKN1B	-1.00667	0.944264	32.7064	32.4898
CDKN1C	-1.22526	0.24606	25.5677	20.8672
CDKN2AIP	1.21587	0.246875	17.7573	21.5906
CDKN2AIPNL	-1.18342	0.258201	30.2363	25.5499
CDKN2B	6.53549	2.14e-07	0.398169	2.60223
CDKN2C	-3.51435	1.77e-08	90.3016	25.6951
CDKN2D	-2.37401	3.76e-05	18.9524	7.9833
CDKN3	-2.73807	0.000207283	11.3246	4.13597
CDNF	1.27509	0.631626	1.27723	1.62859
CDO1	5.86208	1.36e-23	37.9597	222.523
CDON	-1.82077	0.00266608	297.641	163.47
CDPF1	1.03786	0.852497	11.4433	11.8765
CDR2	-1.51812	0.00750482	51.8568	34.1585
CDR2L	-1.16935	0.656242	1.68738	1.443
CDRT4	-1.18921	0.746001	0.999102	0.840142
CDS2	-1.76888	1.14e-05	70.3197	39.7538
CDT1	-3.07193	6.17e-07	14.6186	4.75877
CDV3	1.03967	0.842283	90.2242	93.8034
CDYL	1.3098	0.0933486	20.9785	27.4776
CDYL2	1.59099	0.129482	2.65563	4.22508
CEBPA	3.41326	2.36e-06	1.32016	4.50605
CEBPD	52.8907	4.48e-80	11.8289	625.641
CEBPG	-1.11161	0.626559	10.3479	9.309
CEBPZ	1.27043	0.0757733	47.693	60.5905
CECR5_1	1.0062	0.984584	9.47912	9.53792
CECR5_2	1.08908	0.798369	5.4822	5.97055
CECR6	-1.33926	0.916202	0.925856	0.691319
CELF1	-1.02184	0.920011	18.629	18.2309
CELF6	1.12877	0.576638	8.98592	10.143
CELSR1	1.51004	0.888448	1.52596	2.30427
CELSR2	2.08173	0.0784426	0.603393	1.2561
CEMIP	3.54073	4.46e-13	7.07743	25.0592
CENPA	-2.87416	0.000111707	16.6815	5.80395
CENPB	-1.10655	0.508509	59.1969	53.4969
CENPBD1	-1.13007	0.570341	9.88485	8.74711
CENPC	-1.46244	0.00331551	36.5685	25.0052
CENPE	-3.14744	3.18e-10	64.6681	20.5463
CENPF	-2.3724	3.83e-05	224.899	94.7981
CENPH	-2.7785	5.89e-09	18.7076	6.73301
CENPI	-1.99121	6.45e-07	31.1305	15.634
CENPJ	-1.58059	0.00665397	12.1739	7.70214
CENPK	-4.01644	3.23e-11	24.9743	6.21802
CENPL	-1.57181	0.0155305	15.2516	9.70318
CENPM	-2.71156	5.41e-09	18.6077	6.86234
CENPN	-2.68058	0.00108683	3.10257	1.15743
CENPO	-1.82434	4.9e-05	17.371	9.52182
CENPP	-2.89557	0.000543257	3.68415	1.27234
CENPQ	-2.89147	9.42e-08	14.6676	5.07271
CENPT	-2.53007	1.27e-08	49.0082	19.3703
CENPU	-2.87003	1.97e-11	24.5248	8.54511
CENPV	-2.74429	1.27e-05	5.1401	1.87302
CENPW_1	-2.62281	0.00163986	2.77675	1.05869
CENPW_2	-3.66136	0.000191781	3.84862	1.05114
CEP104	-1.0903	0.581693	44.4421	40.7616
CEP112	-1.18895	0.398747	10.0913	8.48763
CEP120	-1.08847	0.669561	50.0929	46.0216
CEP126	-1.2381	0.480501	6.49674	5.24736
CEP128	-1.75188	0.146252	1.79096	1.02231
CEP131	-1.40967	0.0438539	16.097	11.419
CEP135	-1.26255	0.225945	10.1873	8.06883
CEP152	-1.84678	0.000132597	18.3879	9.95676
CEP162_1	1.26599	0.61446	1.8149	2.29764
CEP162_2	1.14844	0.525339	12.1659	13.9718
CEP164	1.10625	0.544566	34.3333	37.9813
CEP170	-1.18276	0.263692	125.492	106.1
CEP170B	1.50923	0.0046581	47.6552	71.9226
CEP19	1.06904	0.769837	5.89647	6.30355
CEP192	-1.42447	0.00441487	66.986	47.0253
CEP250	-1.36854	0.06295	45.7929	33.4611
CEP290	-1.23227	0.222154	22.748	18.4603
CEP295	-1.19603	0.311937	72.5519	60.6608
CEP350	-1.07696	0.676959	83.9266	77.9295
CEP41	-1.68771	0.00640854	12.5409	7.43073
CEP44	-1.38533	0.0421596	12.4324	8.97435
CEP55	-2.61646	4.56e-06	25.2694	9.65788
CEP57	-1.07974	0.69791	18.241	16.8938
CEP57L1	-1.33358	0.187559	6.22998	4.67162
CEP63	-1.11831	0.583223	11.0536	9.88416
CEP68	1.13402	0.561932	71.6269	81.2263
CEP70	-1.4421	0.0425785	19.8223	13.7455
CEP72	-3.08675	7.78e-06	15.8484	5.13432
CEP76	-1.04607	0.819162	14.5371	13.8968
CEP78	-1.03876	0.767821	9.63865	9.27899
CEP83	-1.35584	0.331723	17.5522	12.9456
CEP85	-1.57692	0.00283854	62.3087	39.513
CEP85L	-1.18387	0.263296	36.0549	30.4552
CEP89	-1.19792	0.27889	14.8925	12.432
CEP95	-1.17851	0.370267	41.7235	35.4037
CEP97	-1.49099	0.00542916	24.213	16.2395
CEPT1	1.22192	0.185719	23.4536	28.6584
CERCAM	-1.09939	0.774846	101.476	92.3021
CERK	1.47538	0.00894803	19.2283	28.3691
CERS1	-1.72203	0.00200672	25.7485	14.9524
CERS2	1.4447	0.0063795	141.158	203.931
CERS4	-2.55706	0.00616777	1.89863	0.742504
CERS5	-1.25744	0.151794	24.1508	19.2063
CERS6	-1.3628	0.400407	2.29426	1.68349
CES2	-1.6704	0.000507378	16.3179	9.76885
CETN2	-1.1789	0.336607	37.1	31.4701
CETN3	-1.25089	0.134758	22.9678	18.3611
CETN4	-1.35307	0.0805843	15.6122	11.5383
CFAP100	1.68947	0.31161	0.565998	0.956233
CFAP126	-1.09199	0.702607	6.5875	6.03256
CFAP157	-2.59519	0.00222981	2.63367	1.01483
CFAP20	-1.47606	0.011843	18.6026	12.6029
CFAP36	-1.28878	0.0802405	61.7214	47.8912
CFAP43	2.20802	0.0142852	1.03687	2.28943
CFAP44	-2.48374	0.00897433	7.15373	2.88023
CFAP47	1.18757	0.602981	1.54872	1.83921
CFAP53	1.61343	0.103121	2.3699	3.82368
CFAP54	1.40054	0.711443	0.811218	1.13614
CFAP69	1.55884	0.26782	2.47265	3.85447
CFAP70	-1.52289	0.208213	2.79574	1.83581
CFAP97	1.08043	0.619786	45.502	49.1615
CFAP99	-1.07184	0.82974	1.46508	1.36688
CFB	544.912	4.03e-71	1.33557	727.769
CFD	3.65704	0.0565589	0.683783	2.50063
CFDP1	-1.15805	0.462348	19.1334	16.5221
CFDP2	-1.23445	0.152403	124.462	100.824
CFI	1.29868	0.484919	77.748	100.97
CFL1	-1.11428	0.617812	194.258	174.335
CFL2	1.04147	0.814722	25.4654	26.5214
CFLAR	2.65382	3.91e-08	9.32197	24.7388
CFP	-1.28053	0.566609	1.27722	0.997421
CGGBP1	-1.29087	0.0512398	58.66	45.4422
CGN	16.5218	8.82e-42	1.42733	23.5821
CGNL1	2.68682	3.16e-06	20.7363	55.7147
CGREF1	-2.298	1.01e-06	105.599	45.9526
CGRRF1	-1.23159	0.425589	6.28215	5.10084
CH25H	6.47363	0.000555454	0.254118	1.64507
CHAC1	2.20855	0.0708615	1.50049	3.3139
CHAD	-3.358	2.89e-09	82.2976	24.5079
CHADL	-2.98429	6.84e-16	854.033	286.177
CHAF1A	-2.32242	1.16e-08	30.1402	12.9779
CHAF1B	-1.43439	0.0389946	16.8439	11.7429
CHAMP1	-1.02398	0.890364	44.5688	43.525
CHCHD1	-1.27077	0.229398	10.3387	8.13575
CHCHD10	-1.08604	0.855023	1.60236	1.47542
CHCHD2	-1.19174	0.239079	45.1077	37.8503
CHCHD3	1.17341	0.278871	34.8454	40.8878
CHCHD4	1.17892	0.468844	6.90857	8.14462
CHCHD6	-1.38693	0.198982	9.3624	6.75044
CHCHD7	-1.45675	0.0888268	9.53546	6.54569
CHCHD8	-1.06402	0.822679	5.3298	5.00912
CHD1	1.18682	0.220593	56.8669	67.4906
CHD1L	-1.14293	0.420536	31.0173	27.1385
CHD2	1.15142	0.366509	93.2796	107.404
CHD3	1.02299	0.931558	39.8369	40.7526
CHD4	-1.40714	0.0285141	362.08	257.317
CHD5	-2.04985	0.0162691	4.90384	2.3923
CHD6	-1.52806	0.000708198	48.6241	31.8209
CHD7	-1.19824	0.626786	39.1446	32.6684
CHD8	1.02045	0.91967	66.81	68.1766
CHD9	-1.14452	0.414687	156.273	136.54
CHDH	-1.58824	0.0159519	12.359	7.7816
CHEK1	-2.6821	1.68e-10	18.5593	6.91968
CHEK2	-1.33041	0.17148	15.7075	11.8065
CHERP	-1.18313	0.272342	57.6709	48.7443
CHFR	-1.13034	0.471103	28.5615	25.2681
CHI3L1	162.363	3.05e-84	230.101	37359.9
CHI3L2	297.429	7.24e-16	1.15412	343.27
CHIC1	-1.31151	0.468114	2.28132	1.73946
CHIC2	1.08399	0.683741	13.1266	14.2291
CHID1	1.0264	0.856668	57.1747	58.6841
CHKA	-1.34429	0.0759426	24.7448	18.4074
CHKB	-1.08492	0.637852	21.1762	19.5187
CHM	1.33995	0.0934043	12.5609	16.8311
CHML	1.00956	0.961094	24.9823	25.2212
CHMP1A	1.01831	0.912613	27.4198	27.9219
CHMP2A	1.42618	0.0237102	19.2222	27.4143
CHMP2B	1.09322	0.57821	30.3577	33.1877
CHMP3	1.23384	0.152408	48.8248	60.242
[truncated: 10,658 more rows]
